# Supplementary material for: 2,4-Dichloro-N-(4-methyl­phen­yl)benzene­sulfonamide
Source: Acta Crystallogr Sect E Struct Rep Online. 2009 Dec 19;66(Pt 1):o190. doi: 10.1107/S1600536809053707 (PMC2980117; doi:10.1107/S1600536809053707)
Supplement: Supplementary file 1 [file e-66-0o190-sup1.cif]

##############################################################################
###                                                                        ###
###        Electronic paper (Acta Crystallographica Section E)             ###
###                                                                        ###
##############################################################################
#                                                                            #
# This CIF contains the data in a paper accepted for publication in Acta     #
# Crystallographica Section E. It conforms to the requirements of Notes      #
# for Authors for Section E, and has been peer reviewed under the auspices   #
# of the IUCr Commission on Journals.                                        #
#                                                                            #
# Full details of the Crystallographic Information File format               #
# are given in the paper "The Crystallographic Information File (CIF):       #
# a New Standard Archive File for Crystallography" by S. R. Hall, F. H.      #
# Allen and I. D. Brown [Acta Cryst. (1991), A47, 655-685].                  #
#                                                                            #
# The current version of the core CIF dictionary is obtainable from          #
# ftp://ftp.iucr.org/pub/cif_core.dic. The current version number is 2.4.    #
#                                                                            #
# Software is freely available for graphical display of the structure(s) in  #
# this CIF.  For information consult the CIF home page http://www.iucr.org/  #
# cif/home.html                                                              #
#                                                                            #
# This file may be used for bona fide research purposes within the           #
# scientific community so long as proper attribution is given to the journal # 
# article from which it was obtained.                                        #
#                                                                            #
##############################################################################
                                             
data_I
_audit_creation_method     SHELXL-97
_chemical_name_systematic
;
2,4-Dichloro-<i>N</i>-(4-methylphenyl)benzenesulfonamide
;
_chemical_name_common     ?
_chemical_formula_moiety     'C13 H11 Cl2 N O2 S'
_chemical_formula_sum     'C13 H11 Cl2 N O2 S'
_chemical_formula_iupac     'C13 H11 Cl2 N O2 S'
_chemical_formula_weight     316.19
_chemical_melting_point     ?
_symmetry_cell_setting     triclinic
_symmetry_space_group_name_H-M     'P -1'
_symmetry_space_group_name_HALL     '-P 1'
loop_
    _symmetry_equiv_pos_as_xyz
    'x, y, z'
    '-x, -y, -z'
_cell_length_a     11.760(2)
_cell_length_b     14.875(2)
_cell_length_c     16.672(3)
_cell_angle_alpha     85.060(10)
_cell_angle_beta     75.260(10)
_cell_angle_gamma     87.200(10)
_cell_volume     2808.9(8)
_cell_formula_units_Z     8
_cell_measurement_reflns_used     25
_cell_measurement_theta_min     5.31
_cell_measurement_theta_max     17.36
_cell_measurement_temperature     299(2)
_exptl_crystal_description     rod
_exptl_crystal_colour     colourless
_exptl_crystal_size_max     0.50
_exptl_crystal_size_mid     0.35
_exptl_crystal_size_min     0.30
_exptl_crystal_density_diffrn     1.495
_exptl_crystal_density_meas     ?
_exptl_crystal_density_method     'not measured'
_exptl_crystal_F_000     1296
_exptl_absorpt_coefficient_mu     5.527
_exptl_absorpt_correction_type     psi-scan
_exptl_absorpt_process_details     '(North <i>et al.</i>,  1968)'
_exptl_absorpt_correction_T_min     0.1687
_exptl_absorpt_correction_T_max     0.2879
_exptl_special_details
;
;
_diffrn_ambient_temperature     299(2)
_diffrn_radiation_type     CuK\a
_diffrn_radiation_wavelength     1.54180
_diffrn_radiation_source     'fine-focus sealed tube'
_diffrn_radiation_monochromator     graphite
_diffrn_measurement_device_type     'Enraf--Nonius CAD-4'
_diffrn_measurement_method     \w/2\q
_diffrn_detector_area_resol_mean     ?
_diffrn_reflns_number     10777
_diffrn_reflns_av_R_equivalents     0.0157
_diffrn_reflns_av_sigmaI/netI     0.0267
_diffrn_reflns_theta_min     2.75
_diffrn_reflns_theta_max     66.97
_diffrn_reflns_theta_full     66.97
_diffrn_measured_fraction_theta_max     1.000
_diffrn_measured_fraction_theta_full     1.000
_diffrn_reflns_limit_h_min     -14
_diffrn_reflns_limit_h_max     13
_diffrn_reflns_limit_k_min     -17
_diffrn_reflns_limit_k_max     17
_diffrn_reflns_limit_l_min     -19
_diffrn_reflns_limit_l_max     1
_diffrn_standards_number     3
_diffrn_standards_interval_count     ?
_diffrn_standards_interval_time     120
_diffrn_standards_decay_%     1.0
_refine_special_details
;
Refinement of <i>F</i>^2^ against ALL reflections. The weighted <i>R</i>-factor
<i>wR</i> and goodness of fit <i>S</i> are based on <i>F</i>^2^, conventional
<i>R</i>-factors <i>R</i> are based on <i>F</i>, with <i>F</i> set to zero for
negative <i>F</i>^2^. The threshold expression of <i>F</i>^2^ >
\s(<i>F</i>^2^) is used only for calculating <i>R</i>-factors(gt) <i>etc</i>.
and is not relevant to the choice of reflections for refinement.
<i>R</i>-factors based on <i>F</i>^2^ are statistically about twice as large
as those based on <i>F</i>, and <i>R</i>- factors based on ALL data will be
even larger.
;
_reflns_number_total     9992
_reflns_number_gt     7795
_reflns_threshold_expression     I>2sigma(I)
_refine_ls_structure_factor_coef     Fsqd
_refine_ls_matrix_type     full
_refine_ls_R_factor_all     0.0792
_refine_ls_R_factor_gt     0.0616
_refine_ls_wR_factor_gt     0.1825
_refine_ls_wR_factor_ref     0.1986
_refine_ls_goodness_of_fit_ref     1.048
_refine_ls_restrained_S_all     1.047
_refine_ls_number_reflns     9992
_refine_ls_number_parameters     802
_refine_ls_number_restraints     18
_refine_ls_hydrogen_treatment     mixed
_refine_ls_weighting_scheme     calc
_refine_ls_weighting_details
         'calc w=1/[\s^2^(Fo^2^)+(0.1384P)^2^+0.7496P] where P=(Fo^2^+2Fc^2^)/3'
_atom_sites_solution_hydrogens     geom
_atom_sites_solution_primary     direct
_atom_sites_solution_secondary     difmap
_refine_ls_shift/su_max     0.003
_refine_ls_shift/su_mean     0.000
_refine_diff_density_max     0.697
_refine_diff_density_min     -0.673
_refine_ls_extinction_method     'SHELXL97 (Sheldrick, 2008)'
_refine_ls_extinction_coef     0.0029(3)
_refine_ls_extinction_expression
                                  'Fc^*^=kFc[1+0.001xFc^2^\l^3^/sin(2\q)]^-1/4^'
loop_
    _atom_type_symbol
    _atom_type_description
    _atom_type_scat_dispersion_real
    _atom_type_scat_dispersion_imag
    _atom_type_scat_source
    'C' 'C' 0.0181 0.0091
                         'International Tables Vol C Tables 4.2.6.8 and 6.1.1.4'
    'H' 'H' 0.0000 0.0000
                         'International Tables Vol C Tables 4.2.6.8 and 6.1.1.4'
    'Cl' 'Cl' 0.3639 0.7018
                         'International Tables Vol C Tables 4.2.6.8 and 6.1.1.4'
    'N' 'N' 0.0311 0.0180
                         'International Tables Vol C Tables 4.2.6.8 and 6.1.1.4'
    'O' 'O' 0.0492 0.0322
                         'International Tables Vol C Tables 4.2.6.8 and 6.1.1.4'
    'S' 'S' 0.3331 0.5567
                         'International Tables Vol C Tables 4.2.6.8 and 6.1.1.4'
_computing_data_collection     'CAD-4-PC (Enraf--Nonius, 1996)'
_computing_cell_refinement     'CAD-4-PC (Enraf--Nonius, 1996)'
_computing_data_reduction     'REDU4 (Stoe & Cie, 1987)'
_computing_structure_solution     'SHELXS97 (Sheldrick, 2008)'
_computing_structure_refinement     'SHELXL97 (Sheldrick, 2008)'
_computing_molecular_graphics     'PLATON (Spek, 2009)'
_computing_publication_material     'SHELXL97 (Sheldrick, 2008)'
loop_
    _atom_site_type_symbol
    _atom_site_label
    _atom_site_fract_x
    _atom_site_fract_y
    _atom_site_fract_z
    _atom_site_U_iso_or_equiv
    _atom_site_adp_type
    _atom_site_calc_flag
    _atom_site_refinement_flags
    _atom_site_occupancy
    _atom_site_disorder_assembly
    _atom_site_disorder_group
    Cl Cl1 -0.08874(12) 0.59478(9) 0.63447(7) 0.0872(4) Uani d . 1 . .
    Cl Cl2 -0.12670(14) 0.54619(13) 0.95925(8) 0.1092(5) Uani d . 1 . .
    S S1 0.07830(8) 0.41228(7) 0.60370(6) 0.0560(2) Uani d . 1 . .
    O O1 0.1536(3) 0.33756(19) 0.61595(18) 0.0668(7) Uani d . 1 . .
    O O2 -0.0180(3) 0.3988(2) 0.56828(18) 0.0674(7) Uani d . 1 . .
    N N1 0.1532(3) 0.4898(3) 0.5437(2) 0.0609(8) Uani d D 1 . .
    H H1N 0.108(4) 0.518(3) 0.519(3) 0.073 Uiso d D 1 . .
    C C1 0.0217(3) 0.4545(3) 0.7027(2) 0.0545(8) Uani d . 1 . .
    C C2 -0.0507(3) 0.5305(3) 0.7158(2) 0.0592(9) Uani d . 1 . .
    C C3 -0.0953(4) 0.5585(3) 0.7950(3) 0.0694(11) Uani d . 1 . .
    H H3 -0.1433 0.6101 0.8030 0.083 Uiso calc R 1 . .
    C C4 -0.0686(4) 0.5099(4) 0.8609(3) 0.0725(12) Uani d . 1 . .
    C C5 0.0029(4) 0.4340(4) 0.8506(3) 0.0771(13) Uani d . 1 . .
    H H5 0.0216 0.4016 0.8960 0.092 Uiso calc R 1 . .
    C C6 0.0466(4) 0.4068(3) 0.7712(3) 0.0680(10) Uani d . 1 . .
    H H6 0.0941 0.3548 0.7637 0.082 Uiso calc R 1 . .
    C C7 0.2553(3) 0.5316(2) 0.5541(2) 0.0532(8) Uani d . 1 . .
    C C8 0.2770(4) 0.6176(3) 0.5178(3) 0.0695(11) Uani d . 1 . .
    H H8 0.2245 0.6471 0.4904 0.083 Uiso calc R 1 . .
    C C9 0.3769(5) 0.6602(3) 0.5220(3) 0.0752(12) Uani d . 1 . .
    H H9 0.3913 0.7182 0.4968 0.090 Uiso calc R 1 . .
    C C10 0.4551(4) 0.6186(3) 0.5628(2) 0.0625(10) Uani d . 1 . .
    C C11 0.4318(4) 0.5330(3) 0.5987(2) 0.0612(9) Uani d . 1 . .
    H H11 0.4840 0.5036 0.6265 0.073 Uiso calc R 1 . .
    C C12 0.3323(3) 0.4890(3) 0.5948(2) 0.0592(9) Uani d . 1 . .
    H H12 0.3181 0.4309 0.6197 0.071 Uiso calc R 1 . .
    C C13 0.5661(5) 0.6658(4) 0.5654(4) 0.0893(15) Uani d . 1 . .
    H H13A 0.5472 0.7278 0.5764 0.107 Uiso calc R 1 . .
    H H13B 0.6229 0.6630 0.5129 0.107 Uiso calc R 1 . .
    H H13C 0.5983 0.6363 0.6087 0.107 Uiso calc R 1 . .
    Cl Cl3 0.46567(10) 0.32311(8) -0.01888(6) 0.0732(3) Uani d . 1 . .
    Cl Cl4 0.22211(10) 0.06126(7) 0.17786(7) 0.0745(3) Uani d . 1 . .
    S S2 0.44663(7) 0.43952(6) 0.14212(6) 0.0506(2) Uani d . 1 . .
    O O3 0.3878(2) 0.49470(18) 0.09004(18) 0.0640(7) Uani d . 1 . .
    O O4 0.4332(2) 0.46087(18) 0.22529(17) 0.0633(7) Uani d . 1 . .
    N N2 0.5839(3) 0.4397(2) 0.09413(19) 0.0511(7) Uani d D 1 A .
    H H2N 0.599(4) 0.452(3) 0.0419(17) 0.061 Uiso d D 1 . .
    C C14 0.3966(3) 0.3273(2) 0.1493(2) 0.0471(7) Uani d . 1 . .
    C C15 0.3988(3) 0.2804(2) 0.0807(2) 0.0520(8) Uani d . 1 . .
    C C16 0.3475(3) 0.1974(3) 0.0899(2) 0.0573(9) Uani d . 1 . .
    H H16 0.3502 0.1658 0.0436 0.069 Uiso calc R 1 . .
    C C17 0.2922(3) 0.1620(2) 0.1688(2) 0.0545(8) Uani d . 1 . .
    C C18 0.2910(3) 0.2054(3) 0.2379(2) 0.0575(9) Uani d . 1 . .
    H H18 0.2552 0.1800 0.2907 0.069 Uiso calc R 1 . .
    C C19 0.3442(3) 0.2883(3) 0.2278(2) 0.0527(8) Uani d . 1 . .
    H H19 0.3448 0.3182 0.2744 0.063 Uiso calc R 1 . .
    C C20 0.6714(3) 0.3869(2) 0.1234(2) 0.0479(7) Uani d D 1 . .
    C C21A 0.7603(11) 0.3477(10) 0.0654(9) 0.077(4) Uani d PD 0.50 A 1
    H H21A 0.7614 0.3533 0.0092 0.092 Uiso calc PR 0.50 A 1
    C C22A 0.8484(13) 0.2994(10) 0.0937(8) 0.082(4) Uani d PD 0.50 A 1
    H H22A 0.9092 0.2732 0.0547 0.099 Uiso calc PR 0.50 A 1
    C C23 0.8512(4) 0.2881(3) 0.1755(3) 0.0635(10) Uani d D 1 . .
    C C24A 0.7924(11) 0.3567(9) 0.2204(10) 0.070(5) Uani d PD 0.50 A 1
    H H24A 0.8114 0.3701 0.2689 0.084 Uiso calc PR 0.50 A 1
    C C25A 0.7054(12) 0.4056(10) 0.1935(11) 0.070(4) Uani d PD 0.50 A 1
    H H25A 0.6678 0.4531 0.2236 0.084 Uiso calc PR 0.50 A 1
    C C26 0.9501(5) 0.2362(3) 0.2036(4) 0.0882(15) Uani d . 1 A .
    H H26A 1.0169 0.2312 0.1570 0.106 Uiso calc R 1 . .
    H H26B 0.9245 0.1769 0.2263 0.106 Uiso calc R 1 . .
    H H26C 0.9715 0.2674 0.2454 0.106 Uiso calc R 1 . .
    Cl Cl5A 0.5808(14) 0.1138(12) 0.3444(10) 0.103(4) Uani d PD 0.50 B 1
    Cl Cl6A 0.6252(9) 0.0856(5) 0.0323(5) 0.101(2) Uani d PD 0.50 B 1
    S S3 0.43046(9) -0.07138(7) 0.40080(6) 0.0597(3) Uani d . 1 . .
    O O5 0.5301(3) -0.0893(2) 0.43401(17) 0.0743(8) Uani d . 1 . .
    O O6 0.3574(3) -0.14399(19) 0.3980(2) 0.0750(8) Uani d . 1 . .
    N N3 0.3536(3) 0.0045(2) 0.45511(19) 0.0612(8) Uani d D 1 . .
    H H3N 0.387(4) 0.027(3) 0.485(3) 0.073 Uiso d D 1 . .
    C C27 0.4811(4) -0.0252(3) 0.2966(2) 0.0573(9) Uani d D 1 . .
    C C28A 0.546(2) 0.0477(16) 0.2742(6) 0.072(9) Uani d PD 0.50 B 1
    C C29A 0.6004(18) 0.0809(14) 0.1929(9) 0.087(9) Uani d PD 0.50 B 1
    H H29A 0.6576 0.1245 0.1806 0.105 Uiso calc PR 0.50 B 1
    C C30A 0.5608(19) 0.0425(15) 0.1328(10) 0.079(6) Uani d PD 0.50 B 1
    C C31A 0.503(3) -0.036(2) 0.1623(14) 0.089(8) Uani d PD 0.50 B 1
    H H31A 0.5071 -0.0760 0.1215 0.106 Uiso calc PR 0.50 B 1
    C C32A 0.4397(12) -0.0679(15) 0.2396(12) 0.064(4) Uani d PD 0.50 B 1
    H H32A 0.3806 -0.1100 0.2514 0.077 Uiso calc PR 0.50 B 1
    C C33 0.2459(3) 0.0463(3) 0.4465(2) 0.0556(9) Uani d . 1 . .
    C C34 0.1758(4) 0.0130(3) 0.4031(2) 0.0619(9) Uani d . 1 . .
    H H34 0.1994 -0.0387 0.3748 0.074 Uiso calc R 1 . .
    C C35 0.0693(4) 0.0561(3) 0.4009(3) 0.0668(10) Uani d . 1 . .
    H H35 0.0225 0.0326 0.3709 0.080 Uiso calc R 1 . .
    C C36 0.0308(4) 0.1329(3) 0.4420(3) 0.0663(11) Uani d . 1 . .
    C C37 0.1042(4) 0.1656(3) 0.4840(3) 0.0754(12) Uani d . 1 . .
    H H37 0.0812 0.2178 0.5115 0.090 Uiso calc R 1 . .
    C C38 0.2099(4) 0.1246(3) 0.4870(3) 0.0698(11) Uani d . 1 . .
    H H38 0.2574 0.1490 0.5160 0.084 Uiso calc R 1 . .
    C C39 -0.0857(5) 0.1768(4) 0.4424(4) 0.0963(17) Uani d . 1 . .
    H H39A -0.1465 0.1339 0.4642 0.116 Uiso calc R 1 . .
    H H39B -0.0874 0.1980 0.3866 0.116 Uiso calc R 1 . .
    H H39C -0.0986 0.2269 0.4766 0.116 Uiso calc R 1 . .
    Cl Cl7 0.40993(13) 0.36517(9) 0.77244(10) 0.0987(5) Uani d . 1 . .
    Cl Cl8 0.11054(11) 0.15622(9) 0.99354(7) 0.0817(4) Uani d . 1 . .
    S S4 0.09578(9) 0.02646(6) 0.85004(7) 0.0648(3) Uani d . 1 . .
    O O7 0.1111(3) -0.0097(2) 0.7718(2) 0.0848(10) Uani d . 1 . .
    O O8 0.1202(3) -0.0299(2) 0.9177(2) 0.0829(10) Uani d . 1 . .
    N N4 -0.0385(3) 0.0638(2) 0.8824(2) 0.0614(8) Uani d D 1 . .
    H H4N -0.059(4) 0.057(3) 0.9359(17) 0.074 Uiso d D 1 . .
    C C40 0.1842(3) 0.1232(2) 0.8301(2) 0.0529(8) Uani d . 1 . .
    C C41 0.1893(3) 0.1785(3) 0.8918(2) 0.0538(8) Uani d . 1 . .
    C C42 0.2583(3) 0.2528(3) 0.8738(3) 0.0597(9) Uani d . 1 . .
    H H42 0.2622 0.2893 0.9155 0.072 Uiso calc R 1 . .
    C C43 0.3211(3) 0.2724(3) 0.7939(3) 0.0610(10) Uani d . 1 . .
    C C44 0.3171(3) 0.2202(3) 0.7304(3) 0.0629(10) Uani d . 1 . .
    H H44 0.3600 0.2348 0.6761 0.076 Uiso calc R 1 . .
    C C45 0.2471(3) 0.1451(3) 0.7498(3) 0.0595(9) Uani d . 1 . .
    H H45 0.2427 0.1089 0.7080 0.071 Uiso calc R 1 . .
    C C46 -0.0905(3) 0.1327(3) 0.8388(3) 0.0568(9) Uani d . 1 . .
    C C47 -0.0740(4) 0.1382(3) 0.7535(3) 0.0723(11) Uani d . 1 . .
    H H47 -0.0244 0.0968 0.7215 0.087 Uiso calc R 1 . .
    C C48 -0.1319(4) 0.2055(3) 0.7165(3) 0.0726(11) Uani d . 1 . .
    H H48 -0.1188 0.2089 0.6590 0.087 Uiso calc R 1 . .
    C C49 -0.2076(4) 0.2678(3) 0.7594(3) 0.0654(10) Uani d . 1 . .
    C C50 -0.2229(4) 0.2607(4) 0.8440(3) 0.0838(14) Uani d . 1 . .
    H H50 -0.2744 0.3014 0.8755 0.101 Uiso calc R 1 . .
    C C51 -0.1645(4) 0.1951(4) 0.8846(3) 0.0757(12) Uani d . 1 . .
    H H51 -0.1752 0.1934 0.9420 0.091 Uiso calc R 1 . .
    C C52 -0.2700(5) 0.3396(4) 0.7162(4) 0.0911(15) Uani d . 1 . .
    H H52A -0.3174 0.3117 0.6867 0.109 Uiso calc R 1 . .
    H H52B -0.2131 0.3767 0.6776 0.109 Uiso calc R 1 . .
    H H52C -0.3193 0.3763 0.7566 0.109 Uiso calc R 1 . .
    C C21B 0.7292(11) 0.3161(7) 0.0817(8) 0.062(3) Uani d PD 0.50 A 2
    H H21B 0.7096 0.3016 0.0338 0.075 Uiso calc PR 0.50 A 2
    C C22B 0.8162(13) 0.2652(8) 0.1088(8) 0.067(3) Uani d PD 0.50 A 2
    H H22B 0.8506 0.2151 0.0812 0.081 Uiso calc PR 0.50 A 2
    C C24B 0.7599(11) 0.3289(10) 0.2294(10) 0.073(4) Uani d PD 0.50 A 2
    H H24B 0.7581 0.3221 0.2857 0.088 Uiso calc PR 0.50 A 2
    C C25B 0.6708(13) 0.3790(11) 0.2065(11) 0.071(4) Uani d PD 0.50 A 2
    H H25B 0.6119 0.4067 0.2457 0.085 Uiso calc PR 0.50 A 2
    C C28B 0.555(2) 0.0503(14) 0.2758(7) 0.065(8) Uani d PD 0.50 B 2
    C C29B 0.5912(15) 0.0761(14) 0.1903(7) 0.079(7) Uani d PD 0.50 B 2
    H H29B 0.6237 0.1323 0.1720 0.095 Uiso calc PR 0.50 B 2
    C C30B 0.5777(16) 0.0172(13) 0.1333(8) 0.069(5) Uani d PD 0.50 B 2
    C C31B 0.501(3) -0.0529(19) 0.1478(12) 0.065(4) Uani d PD 0.50 B 2
    H H31B 0.4743 -0.0797 0.1080 0.078 Uiso calc PR 0.50 B 2
    C C32B 0.4721(12) -0.0758(14) 0.2320(9) 0.052(3) Uani d PD 0.50 B 2
    H H32B 0.4422 -0.1332 0.2481 0.063 Uiso calc PR 0.50 B 2
    Cl Cl5B 0.5918(13) 0.1076(12) 0.3506(10) 0.091(3) Uani d PD 0.50 B 2
    Cl Cl6B 0.6282(9) 0.0443(5) 0.0266(5) 0.101(2) Uani d PD 0.50 B 2
loop_
    _atom_site_aniso_label
    _atom_site_aniso_U_11
    _atom_site_aniso_U_22
    _atom_site_aniso_U_33
    _atom_site_aniso_U_12
    _atom_site_aniso_U_13
    _atom_site_aniso_U_23
    Cl1 0.0967(8) 0.0930(8) 0.0642(6) 0.0389(7) -0.0163(6) 0.0017(6)
    Cl2 0.0935(9) 0.1752(16) 0.0638(7) 0.0248(10) -0.0226(6) -0.0444(8)
    S1 0.0539(5) 0.0632(5) 0.0508(5) 0.0033(4) -0.0129(4) -0.0071(4)
    O1 0.0687(17) 0.0607(16) 0.0695(17) 0.0104(13) -0.0153(14) -0.0095(13)
    O2 0.0606(16) 0.0834(19) 0.0607(16) -0.0066(14) -0.0182(13) -0.0087(14)
    N1 0.0495(17) 0.079(2) 0.0542(18) 0.0019(15) -0.0143(14) -0.0013(16)
    C1 0.0480(18) 0.062(2) 0.054(2) 0.0017(16) -0.0155(16) -0.0046(16)
    C2 0.053(2) 0.069(2) 0.057(2) 0.0039(17) -0.0191(17) -0.0018(18)
    C3 0.052(2) 0.082(3) 0.074(3) 0.009(2) -0.0128(19) -0.023(2)
    C4 0.059(2) 0.100(3) 0.061(2) 0.005(2) -0.0171(19) -0.021(2)
    C5 0.080(3) 0.100(3) 0.057(2) 0.012(3) -0.031(2) -0.003(2)
    C6 0.068(2) 0.076(3) 0.062(2) 0.012(2) -0.022(2) -0.006(2)
    C7 0.0542(19) 0.057(2) 0.0438(17) 0.0082(16) -0.0043(15) -0.0086(15)
    C8 0.078(3) 0.061(2) 0.069(3) 0.012(2) -0.023(2) 0.002(2)
    C9 0.093(3) 0.049(2) 0.081(3) -0.002(2) -0.021(3) 0.002(2)
    C10 0.070(2) 0.063(2) 0.053(2) -0.0071(19) -0.0078(18) -0.0127(17)
    C11 0.060(2) 0.067(2) 0.057(2) 0.0023(18) -0.0169(18) -0.0022(18)
    C12 0.060(2) 0.057(2) 0.060(2) -0.0021(17) -0.0172(18) 0.0043(17)
    C13 0.090(3) 0.089(3) 0.090(4) -0.026(3) -0.016(3) -0.016(3)
    Cl3 0.0841(7) 0.0865(7) 0.0462(5) -0.0316(6) -0.0080(4) 0.0011(4)
    Cl4 0.0800(7) 0.0603(6) 0.0840(7) -0.0256(5) -0.0216(6) 0.0062(5)
    S2 0.0471(4) 0.0448(4) 0.0568(5) -0.0018(3) -0.0079(4) -0.0015(3)
    O3 0.0538(15) 0.0551(14) 0.0782(18) 0.0029(12) -0.0128(13) 0.0086(13)
    O4 0.0651(16) 0.0577(15) 0.0622(16) -0.0044(12) -0.0030(13) -0.0150(12)
    N2 0.0461(15) 0.0553(16) 0.0491(16) -0.0061(13) -0.0081(13) 0.0025(13)
    C14 0.0416(16) 0.0457(17) 0.0527(19) -0.0020(13) -0.0105(14) -0.0005(14)
    C15 0.0486(18) 0.057(2) 0.0487(18) -0.0069(15) -0.0093(15) 0.0005(15)
    C16 0.057(2) 0.060(2) 0.057(2) -0.0105(17) -0.0175(17) -0.0031(17)
    C17 0.0493(19) 0.0492(19) 0.065(2) -0.0071(15) -0.0159(16) 0.0043(16)
    C18 0.058(2) 0.058(2) 0.053(2) -0.0061(17) -0.0100(16) 0.0081(16)
    C19 0.0539(19) 0.057(2) 0.0463(18) -0.0040(15) -0.0112(15) 0.0000(15)
    C20 0.0466(17) 0.0426(16) 0.0521(19) -0.0055(13) -0.0077(14) -0.0021(14)
    C21A 0.070(8) 0.107(11) 0.049(6) 0.004(7) -0.004(5) -0.021(7)
    C22A 0.065(8) 0.095(11) 0.090(8) 0.027(7) -0.019(6) -0.042(8)
    C23 0.067(2) 0.055(2) 0.072(3) 0.0029(18) -0.024(2) -0.0080(19)
    C24A 0.063(7) 0.085(9) 0.075(9) 0.013(7) -0.036(6) -0.033(8)
    C25A 0.060(8) 0.077(8) 0.078(10) 0.008(6) -0.013(7) -0.043(7)
    C26 0.096(4) 0.069(3) 0.113(4) 0.023(3) -0.050(3) -0.017(3)
    Cl5A 0.147(9) 0.086(4) 0.070(4) -0.018(4) -0.009(4) -0.025(3)
    Cl6A 0.089(2) 0.157(6) 0.050(2) 0.004(4) -0.0106(16) 0.014(3)
    S3 0.0698(6) 0.0593(5) 0.0463(5) 0.0149(4) -0.0109(4) -0.0049(4)
    O5 0.084(2) 0.084(2) 0.0546(16) 0.0286(16) -0.0223(15) -0.0103(14)
    O6 0.088(2) 0.0569(16) 0.0748(19) 0.0049(15) -0.0128(16) -0.0022(14)
    N3 0.065(2) 0.074(2) 0.0438(16) 0.0119(16) -0.0105(14) -0.0147(15)
    C27 0.058(2) 0.066(2) 0.046(2) 0.017(2) -0.0119(17) -0.0069(17)
    C28A 0.076(14) 0.099(19) 0.044(11) 0.030(11) -0.018(9) -0.028(10)
    C29A 0.082(12) 0.093(13) 0.093(16) 0.019(9) -0.046(10) 0.024(10)
    C30A 0.050(9) 0.116(13) 0.057(7) 0.043(8) -0.009(5) 0.025(7)
    C31A 0.086(11) 0.142(17) 0.049(10) 0.029(11) -0.033(9) -0.042(11)
    C32A 0.021(7) 0.098(9) 0.067(7) 0.026(6) 0.001(5) -0.023(5)
    C33 0.059(2) 0.055(2) 0.0456(18) 0.0024(16) -0.0003(16) -0.0022(15)
    C34 0.072(2) 0.055(2) 0.055(2) 0.0047(18) -0.0071(18) -0.0116(17)
    C35 0.065(2) 0.065(2) 0.066(2) -0.0008(19) -0.0099(19) -0.0027(19)
    C36 0.070(3) 0.059(2) 0.057(2) 0.0066(19) 0.0019(19) 0.0057(18)
    C37 0.082(3) 0.059(2) 0.077(3) 0.013(2) -0.004(2) -0.019(2)
    C38 0.079(3) 0.063(2) 0.065(2) 0.002(2) -0.009(2) -0.0191(19)
    C39 0.074(3) 0.091(4) 0.105(4) 0.021(3) 0.004(3) 0.003(3)
    Cl7 0.0976(9) 0.0855(8) 0.1174(10) -0.0483(7) -0.0412(8) 0.0371(7)
    Cl8 0.0762(7) 0.1067(9) 0.0576(6) -0.0272(6) -0.0043(5) -0.0050(5)
    S4 0.0627(6) 0.0440(5) 0.0844(7) -0.0090(4) -0.0124(5) -0.0004(4)
    O7 0.091(2) 0.0576(17) 0.104(3) -0.0044(16) -0.0139(19) -0.0260(17)
    O8 0.0742(19) 0.0536(16) 0.113(3) -0.0054(14) -0.0187(18) 0.0211(16)
    N4 0.0540(18) 0.0605(18) 0.067(2) -0.0127(14) -0.0109(16) 0.0021(16)
    C40 0.0480(18) 0.0441(17) 0.063(2) -0.0017(14) -0.0094(16) 0.0009(15)
    C41 0.0443(18) 0.056(2) 0.059(2) -0.0050(15) -0.0094(15) 0.0009(16)
    C42 0.054(2) 0.057(2) 0.071(2) -0.0050(17) -0.0201(18) -0.0024(18)
    C43 0.0454(19) 0.055(2) 0.081(3) -0.0094(16) -0.0191(18) 0.0176(19)
    C44 0.0485(19) 0.068(2) 0.064(2) 0.0012(17) -0.0050(17) 0.0138(19)
    C45 0.057(2) 0.056(2) 0.061(2) 0.0063(17) -0.0085(17) -0.0060(17)
    C46 0.0447(18) 0.055(2) 0.069(2) -0.0149(15) -0.0070(16) -0.0100(17)
    C47 0.085(3) 0.062(2) 0.069(3) 0.003(2) -0.012(2) -0.018(2)
    C48 0.084(3) 0.074(3) 0.057(2) -0.003(2) -0.011(2) -0.011(2)
    C49 0.052(2) 0.075(3) 0.066(2) -0.0033(18) -0.0064(18) -0.007(2)
    C50 0.068(3) 0.102(4) 0.074(3) 0.021(3) -0.004(2) -0.019(3)
    C51 0.067(3) 0.099(3) 0.054(2) 0.004(2) -0.0002(19) -0.015(2)
    C52 0.078(3) 0.095(4) 0.093(4) 0.011(3) -0.015(3) 0.003(3)
    C21B 0.064(7) 0.073(7) 0.054(7) 0.006(5) -0.018(5) -0.024(5)
    C22B 0.069(8) 0.056(6) 0.088(8) 0.010(5) -0.032(6) -0.033(5)
    C24B 0.070(8) 0.099(10) 0.051(5) 0.003(7) -0.019(6) -0.003(6)
    C25B 0.058(8) 0.097(11) 0.054(6) 0.019(7) -0.014(6) -0.006(7)
    C28B 0.051(9) 0.058(11) 0.075(15) -0.004(8) 0.002(8) 0.010(8)
    C29B 0.051(8) 0.117(15) 0.053(10) -0.015(8) 0.021(6) -0.016(8)
    C30B 0.040(6) 0.124(14) 0.031(5) 0.043(9) -0.005(4) 0.010(6)
    C31B 0.060(7) 0.115(11) 0.026(6) 0.007(6) -0.014(5) -0.031(7)
    C32B 0.026(8) 0.086(6) 0.042(7) 0.033(6) -0.006(5) -0.021(4)
    Cl5B 0.095(4) 0.100(5) 0.076(4) -0.028(3) -0.010(3) -0.012(3)
    Cl6B 0.080(2) 0.174(6) 0.0448(16) -0.013(4) -0.0067(14) 0.004(4)
_geom_special_details
;
All e.s.d.'s (except the e.s.d. in the dihedral angle between two l.s. planes)
are estimated using the full covariance matrix. The cell e.s.d.'s are taken
into account individually in the estimation of e.s.d.'s in distances, angles
and torsion angles; correlations between e.s.d.'s in cell parameters are only
used when they are defined by crystal symmetry. An approximate (isotropic)
treatment of cell e.s.d.'s is used for estimating e.s.d.'s involving l.s.
planes.
;
loop_
    _geom_bond_atom_site_label_1
    _geom_bond_atom_site_label_2
    _geom_bond_site_symmetry_2
    _geom_bond_distance
    _geom_bond_publ_flag
    Cl1 C2 . 1.731(4) ?
    Cl2 C4 . 1.730(4) ?
    S1 O1 . 1.421(3) ?
    S1 O2 . 1.434(3) ?
    S1 N1 . 1.600(4) ?
    S1 C1 . 1.773(4) ?
    N1 C7 . 1.433(5) ?
    N1 H1N . 0.83(3) ?
    C1 C6 . 1.379(6) ?
    C1 C2 . 1.381(5) ?
    C2 C3 . 1.382(6) ?
    C3 C4 . 1.358(7) ?
    C3 H3 . 0.9300 ?
    C4 C5 . 1.371(7) ?
    C5 C6 . 1.381(6) ?
    C5 H5 . 0.9300 ?
    C6 H6 . 0.9300 ?
    C7 C12 . 1.365(5) ?
    C7 C8 . 1.373(6) ?
    C8 C9 . 1.382(7) ?
    C8 H8 . 0.9300 ?
    C9 C10 . 1.372(6) ?
    C9 H9 . 0.9300 ?
    C10 C11 . 1.369(6) ?
    C10 C13 . 1.525(6) ?
    C11 C12 . 1.387(6) ?
    C11 H11 . 0.9300 ?
    C12 H12 . 0.9300 ?
    C13 H13A . 0.9600 ?
    C13 H13B . 0.9600 ?
    C13 H13C . 0.9600 ?
    Cl3 C15 . 1.727(4) ?
    Cl4 C17 . 1.722(4) ?
    S2 O4 . 1.417(3) ?
    S2 O3 . 1.426(3) ?
    S2 N2 . 1.609(3) ?
    S2 C14 . 1.782(3) ?
    N2 C20 . 1.423(5) ?
    N2 H2N . 0.85(3) ?
    C14 C15 . 1.383(5) ?
    C14 C19 . 1.386(5) ?
    C15 C16 . 1.380(5) ?
    C16 C17 . 1.382(5) ?
    C16 H16 . 0.9300 ?
    C17 C18 . 1.365(6) ?
    C18 C19 . 1.388(5) ?
    C18 H18 . 0.9300 ?
    C19 H19 . 0.9300 ?
    C20 C21B . 1.368(10) ?
    C20 C21A . 1.376(11) ?
    C20 C25B . 1.379(18) ?
    C20 C25A . 1.382(18) ?
    C21A C22A . 1.389(13) ?
    C21A H21A . 0.9300 ?
    C22A C23 . 1.369(12) ?
    C22A H22A . 0.9300 ?
    C23 C22B . 1.355(11) ?
    C23 C24B . 1.366(12) ?
    C23 C24A . 1.371(11) ?
    C23 C26 . 1.515(6) ?
    C24A C25A . 1.372(13) ?
    C24A H24A . 0.9300 ?
    C25A H25A . 0.9300 ?
    C26 H26A . 0.9600 ?
    C26 H26B . 0.9600 ?
    C26 H26C . 0.9600 ?
    Cl5A C28A . 1.728(12) ?
    Cl6A C30A . 1.734(12) ?
    S3 O5 . 1.423(3) ?
    S3 O6 . 1.424(3) ?
    S3 N3 . 1.603(3) ?
    S3 C27 . 1.775(4) ?
    N3 C33 . 1.419(5) ?
    N3 H3N . 0.82(3) ?
    C27 C28A . 1.327(19) ?
    C27 C32A . 1.384(13) ?
    C27 C32B . 1.394(11) ?
    C27 C28B . 1.420(15) ?
    C28A C29A . 1.403(14) ?
    C29A C30A . 1.382(15) ?
    C29A H29A . 0.9300 ?
    C30A C31A . 1.372(16) ?
    C31A C32A . 1.370(15) ?
    C31A H31A . 0.9300 ?
    C32A H32A . 0.9300 ?
    C33 C34 . 1.361(6) ?
    C33 C38 . 1.392(5) ?
    C34 C35 . 1.386(6) ?
    C34 H34 . 0.9300 ?
    C35 C36 . 1.380(6) ?
    C35 H35 . 0.9300 ?
    C36 C37 . 1.371(7) ?
    C36 C39 . 1.488(6) ?
    C37 C38 . 1.367(7) ?
    C37 H37 . 0.9300 ?
    C38 H38 . 0.9300 ?
    C39 H39A . 0.9600 ?
    C39 H39B . 0.9600 ?
    C39 H39C . 0.9600 ?
    Cl7 C43 . 1.729(4) ?
    Cl8 C41 . 1.726(4) ?
    S4 O7 . 1.419(4) ?
    S4 O8 . 1.427(3) ?
    S4 N4 . 1.620(4) ?
    S4 C40 . 1.775(4) ?
    N4 C46 . 1.411(5) ?
    N4 H4N . 0.86(3) ?
    C40 C45 . 1.374(5) ?
    C40 C41 . 1.386(5) ?
    C41 C42 . 1.369(5) ?
    C42 C43 . 1.364(6) ?
    C42 H42 . 0.9300 ?
    C43 C44 . 1.378(6) ?
    C44 C45 . 1.386(6) ?
    C44 H44 . 0.9300 ?
    C45 H45 . 0.9300 ?
    C46 C51 . 1.381(6) ?
    C46 C47 . 1.382(6) ?
    C47 C48 . 1.373(7) ?
    C47 H47 . 0.9300 ?
    C48 C49 . 1.368(6) ?
    C48 H48 . 0.9300 ?
    C49 C50 . 1.371(7) ?
    C49 C52 . 1.503(7) ?
    C50 C51 . 1.393(7) ?
    C50 H50 . 0.9300 ?
    C51 H51 . 0.9300 ?
    C52 H52A . 0.9600 ?
    C52 H52B . 0.9600 ?
    C52 H52C . 0.9600 ?
    C21B C22B . 1.388(12) ?
    C21B H21B . 0.9300 ?
    C22B H22B . 0.9300 ?
    C24B C25B . 1.371(12) ?
    C24B H24B . 0.9300 ?
    C25B H25B . 0.9300 ?
    C28B C29B . 1.404(13) ?
    C28B Cl5B . 1.721(12) ?
    C29B C30B . 1.390(14) ?
    C29B H29B . 0.9300 ?
    C30B C31B . 1.375(16) ?
    C30B Cl6B . 1.744(10) ?
    C31B C32B . 1.375(14) ?
    C31B H31B . 0.9300 ?
    C32B H32B . 0.9300 ?
loop_
    _geom_angle_atom_site_label_1
    _geom_angle_atom_site_label_2
    _geom_angle_atom_site_label_3
    _geom_angle_site_symmetry_1
    _geom_angle_site_symmetry_3
    _geom_angle
    _geom_angle_publ_flag
    O1 S1 O2 . . 119.00(19) ?
    O1 S1 N1 . . 109.73(18) ?
    O2 S1 N1 . . 105.10(18) ?
    O1 S1 C1 . . 106.05(18) ?
    O2 S1 C1 . . 108.63(17) ?
    N1 S1 C1 . . 107.94(19) ?
    C7 N1 S1 . . 127.5(3) ?
    C7 N1 H1N . . 120(3) ?
    S1 N1 H1N . . 107(3) ?
    C6 C1 C2 . . 117.9(4) ?
    C6 C1 S1 . . 118.5(3) ?
    C2 C1 S1 . . 123.5(3) ?
    C1 C2 C3 . . 120.9(4) ?
    C1 C2 Cl1 . . 121.7(3) ?
    C3 C2 Cl1 . . 117.4(3) ?
    C4 C3 C2 . . 119.6(4) ?
    C4 C3 H3 . . 120.2 ?
    C2 C3 H3 . . 120.2 ?
    C3 C4 C5 . . 121.3(4) ?
    C3 C4 Cl2 . . 118.5(4) ?
    C5 C4 Cl2 . . 120.2(4) ?
    C4 C5 C6 . . 118.4(4) ?
    C4 C5 H5 . . 120.8 ?
    C6 C5 H5 . . 120.8 ?
    C1 C6 C5 . . 121.9(4) ?
    C1 C6 H6 . . 119.1 ?
    C5 C6 H6 . . 119.1 ?
    C12 C7 C8 . . 119.8(4) ?
    C12 C7 N1 . . 123.3(4) ?
    C8 C7 N1 . . 116.9(4) ?
    C7 C8 C9 . . 119.9(4) ?
    C7 C8 H8 . . 120.1 ?
    C9 C8 H8 . . 120.1 ?
    C10 C9 C8 . . 121.2(4) ?
    C10 C9 H9 . . 119.4 ?
    C8 C9 H9 . . 119.4 ?
    C11 C10 C9 . . 118.0(4) ?
    C11 C10 C13 . . 121.4(4) ?
    C9 C10 C13 . . 120.6(4) ?
    C10 C11 C12 . . 121.6(4) ?
    C10 C11 H11 . . 119.2 ?
    C12 C11 H11 . . 119.2 ?
    C7 C12 C11 . . 119.5(4) ?
    C7 C12 H12 . . 120.2 ?
    C11 C12 H12 . . 120.2 ?
    C10 C13 H13A . . 109.5 ?
    C10 C13 H13B . . 109.5 ?
    H13A C13 H13B . . 109.5 ?
    C10 C13 H13C . . 109.5 ?
    H13A C13 H13C . . 109.5 ?
    H13B C13 H13C . . 109.5 ?
    O4 S2 O3 . . 119.20(17) ?
    O4 S2 N2 . . 109.43(17) ?
    O3 S2 N2 . . 105.88(16) ?
    O4 S2 C14 . . 105.53(16) ?
    O3 S2 C14 . . 108.17(17) ?
    N2 S2 C14 . . 108.26(16) ?
    C20 N2 S2 . . 123.1(2) ?
    C20 N2 H2N . . 116(3) ?
    S2 N2 H2N . . 116(3) ?
    C15 C14 C19 . . 118.7(3) ?
    C15 C14 S2 . . 123.5(3) ?
    C19 C14 S2 . . 117.6(3) ?
    C16 C15 C14 . . 120.8(3) ?
    C16 C15 Cl3 . . 117.7(3) ?
    C14 C15 Cl3 . . 121.5(3) ?
    C15 C16 C17 . . 119.0(4) ?
    C15 C16 H16 . . 120.5 ?
    C17 C16 H16 . . 120.5 ?
    C18 C17 C16 . . 121.6(3) ?
    C18 C17 Cl4 . . 120.4(3) ?
    C16 C17 Cl4 . . 118.0(3) ?
    C17 C18 C19 . . 118.7(3) ?
    C17 C18 H18 . . 120.6 ?
    C19 C18 H18 . . 120.6 ?
    C14 C19 C18 . . 121.0(3) ?
    C14 C19 H19 . . 119.5 ?
    C18 C19 H19 . . 119.5 ?
    C21B C20 C21A . . 25.7(7) ?
    C21B C20 C25B . . 112.6(9) ?
    C21A C20 C25B . . 120.9(10) ?
    C21B C20 C25A . . 116.3(9) ?
    C21A C20 C25A . . 113.0(9) ?
    C25B C20 C25A . . 23.9(8) ?
    C21B C20 N2 . . 121.4(7) ?
    C21A C20 N2 . . 117.7(8) ?
    C25B C20 N2 . . 121.3(7) ?
    C25A C20 N2 . . 122.3(7) ?
    C20 C21A C22A . . 117.6(13) ?
    C20 C21A H21A . . 121.2 ?
    C22A C21A H21A . . 121.2 ?
    C23 C22A C21A . . 124.0(13) ?
    C23 C22A H22A . . 118.0 ?
    C21A C22A H22A . . 118.0 ?
    C22B C23 C24B . . 110.0(10) ?
    C22B C23 C22A . . 27.4(7) ?
    C24B C23 C22A . . 115.0(10) ?
    C22B C23 C24A . . 119.2(10) ?
    C24B C23 C24A . . 23.7(9) ?
    C22A C23 C24A . . 112.2(10) ?
    C22B C23 C26 . . 121.0(7) ?
    C24B C23 C26 . . 122.7(8) ?
    C22A C23 C26 . . 122.2(7) ?
    C24A C23 C26 . . 119.7(8) ?
    C23 C24A C25A . . 119.7(13) ?
    C23 C24A H24A . . 120.2 ?
    C25A C24A H24A . . 120.2 ?
    C24A C25A C20 . . 122.5(13) ?
    C24A C25A H25A . . 118.7 ?
    C20 C25A H25A . . 118.7 ?
    C23 C26 H26A . . 109.5 ?
    C23 C26 H26B . . 109.5 ?
    H26A C26 H26B . . 109.5 ?
    C23 C26 H26C . . 109.5 ?
    H26A C26 H26C . . 109.5 ?
    H26B C26 H26C . . 109.5 ?
    O5 S3 O6 . . 118.92(19) ?
    O5 S3 N3 . . 105.43(18) ?
    O6 S3 N3 . . 109.4(2) ?
    O5 S3 C27 . . 107.92(19) ?
    O6 S3 C27 . . 106.1(2) ?
    N3 S3 C27 . . 108.71(18) ?
    C33 N3 S3 . . 127.8(3) ?
    C33 N3 H3N . . 117(4) ?
    S3 N3 H3N . . 114(4) ?
    C28A C27 C32A . . 121.6(12) ?
    C28A C27 C32B . . 115.8(10) ?
    C32A C27 C32B . . 16.0(9) ?
    C28A C27 C28B . . 4(2) ?
    C32A C27 C28B . . 124.1(12) ?
    C32B C27 C28B . . 117.5(10) ?
    C28A C27 S3 . . 124.3(6) ?
    C32A C27 S3 . . 114.0(11) ?
    C32B C27 S3 . . 118.9(9) ?
    C28B C27 S3 . . 121.8(6) ?
    C27 C28A C29A . . 126.8(15) ?
    C27 C28A Cl5A . . 123.5(9) ?
    C29A C28A Cl5A . . 109.6(18) ?
    C30A C29A C28A . . 113.4(17) ?
    C30A C29A H29A . . 123.3 ?
    C28A C29A H29A . . 123.3 ?
    C31A C30A C29A . . 112.6(17) ?
    C31A C30A Cl6A . . 131.5(19) ?
    C29A C30A Cl6A . . 113.5(14) ?
    C32A C31A C30A . . 133(2) ?
    C32A C31A H31A . . 113.4 ?
    C30A C31A H31A . . 113.4 ?
    C31A C32A C27 . . 106.5(17) ?
    C31A C32A H32A . . 126.7 ?
    C27 C32A H32A . . 126.7 ?
    C34 C33 C38 . . 119.0(4) ?
    C34 C33 N3 . . 123.9(3) ?
    C38 C33 N3 . . 117.1(4) ?
    C33 C34 C35 . . 120.0(4) ?
    C33 C34 H34 . . 120.0 ?
    C35 C34 H34 . . 120.0 ?
    C36 C35 C34 . . 121.9(4) ?
    C36 C35 H35 . . 119.1 ?
    C34 C35 H35 . . 119.1 ?
    C37 C36 C35 . . 116.7(4) ?
    C37 C36 C39 . . 121.6(4) ?
    C35 C36 C39 . . 121.7(5) ?
    C38 C37 C36 . . 122.7(4) ?
    C38 C37 H37 . . 118.6 ?
    C36 C37 H37 . . 118.6 ?
    C37 C38 C33 . . 119.6(4) ?
    C37 C38 H38 . . 120.2 ?
    C33 C38 H38 . . 120.2 ?
    C36 C39 H39A . . 109.5 ?
    C36 C39 H39B . . 109.5 ?
    H39A C39 H39B . . 109.5 ?
    C36 C39 H39C . . 109.5 ?
    H39A C39 H39C . . 109.5 ?
    H39B C39 H39C . . 109.5 ?
    O7 S4 O8 . . 119.1(2) ?
    O7 S4 N4 . . 109.8(2) ?
    O8 S4 N4 . . 106.0(2) ?
    O7 S4 C40 . . 105.50(19) ?
    O8 S4 C40 . . 110.06(19) ?
    N4 S4 C40 . . 105.68(17) ?
    C46 N4 S4 . . 123.7(3) ?
    C46 N4 H4N . . 121(3) ?
    S4 N4 H4N . . 109(3) ?
    C45 C40 C41 . . 119.1(3) ?
    C45 C40 S4 . . 118.4(3) ?
    C41 C40 S4 . . 122.5(3) ?
    C42 C41 C40 . . 120.7(4) ?
    C42 C41 Cl8 . . 117.7(3) ?
    C40 C41 Cl8 . . 121.6(3) ?
    C43 C42 C41 . . 119.1(4) ?
    C43 C42 H42 . . 120.5 ?
    C41 C42 H42 . . 120.5 ?
    C42 C43 C44 . . 122.2(4) ?
    C42 C43 Cl7 . . 118.6(3) ?
    C44 C43 Cl7 . . 119.3(3) ?
    C43 C44 C45 . . 117.9(4) ?
    C43 C44 H44 . . 121.0 ?
    C45 C44 H44 . . 121.0 ?
    C40 C45 C44 . . 121.0(4) ?
    C40 C45 H45 . . 119.5 ?
    C44 C45 H45 . . 119.5 ?
    C51 C46 C47 . . 119.2(4) ?
    C51 C46 N4 . . 117.8(4) ?
    C47 C46 N4 . . 123.0(4) ?
    C48 C47 C46 . . 119.0(4) ?
    C48 C47 H47 . . 120.5 ?
    C46 C47 H47 . . 120.5 ?
    C49 C48 C47 . . 123.9(4) ?
    C49 C48 H48 . . 118.1 ?
    C47 C48 H48 . . 118.1 ?
    C48 C49 C50 . . 116.0(4) ?
    C48 C49 C52 . . 121.9(4) ?
    C50 C49 C52 . . 122.1(4) ?
    C49 C50 C51 . . 122.6(4) ?
    C49 C50 H50 . . 118.7 ?
    C51 C50 H50 . . 118.7 ?
    C46 C51 C50 . . 119.3(4) ?
    C46 C51 H51 . . 120.4 ?
    C50 C51 H51 . . 120.4 ?
    C49 C52 H52A . . 109.5 ?
    C49 C52 H52B . . 109.5 ?
    H52A C52 H52B . . 109.5 ?
    C49 C52 H52C . . 109.5 ?
    H52A C52 H52C . . 109.5 ?
    H52B C52 H52C . . 109.5 ?
    C20 C21B C22B . . 121.9(12) ?
    C20 C21B H21B . . 119.1 ?
    C22B C21B H21B . . 119.1 ?
    C23 C22B C21B . . 120.2(12) ?
    C23 C22B H22B . . 119.9 ?
    C21B C22B H22B . . 119.9 ?
    C23 C24B C25B . . 124.7(14) ?
    C23 C24B H24B . . 117.6 ?
    C25B C24B H24B . . 117.6 ?
    C24B C25B C20 . . 117.8(15) ?
    C24B C25B H25B . . 121.1 ?
    C20 C25B H25B . . 121.1 ?
    C29B C28B C27 . . 114.7(14) ?
    C29B C28B Cl5B . . 123.3(15) ?
    C27 C28B Cl5B . . 121.9(8) ?
    C30B C29B C28B . . 119.5(15) ?
    C30B C29B H29B . . 120.3 ?
    C28B C29B H29B . . 120.3 ?
    C31B C30B C29B . . 126.9(13) ?
    C31B C30B Cl6B . . 110.0(14) ?
    C29B C30B Cl6B . . 120.9(12) ?
    C30B C31B C32B . . 107.2(18) ?
    C30B C31B H31B . . 126.4 ?
    C32B C31B H31B . . 126.4 ?
    C31B C32B C27 . . 129.0(18) ?
    C31B C32B H32B . . 115.5 ?
    C27 C32B H32B . . 115.5 ?
loop_
    _geom_torsion_atom_site_label_1
    _geom_torsion_atom_site_label_2
    _geom_torsion_atom_site_label_3
    _geom_torsion_atom_site_label_4
    _geom_torsion_site_symmetry_1
    _geom_torsion_site_symmetry_2
    _geom_torsion_site_symmetry_3
    _geom_torsion_site_symmetry_4
    _geom_torsion
    _geom_torsion_publ_flag
    O1 S1 N1 C7 . . . . -54.5(4) ?
    O2 S1 N1 C7 . . . . 176.4(3) ?
    C1 S1 N1 C7 . . . . 60.6(4) ?
    O1 S1 C1 C6 . . . . -6.6(4) ?
    O2 S1 C1 C6 . . . . 122.4(3) ?
    N1 S1 C1 C6 . . . . -124.2(3) ?
    O1 S1 C1 C2 . . . . 176.5(3) ?
    O2 S1 C1 C2 . . . . -54.5(4) ?
    N1 S1 C1 C2 . . . . 59.0(4) ?
    C6 C1 C2 C3 . . . . 0.9(6) ?
    S1 C1 C2 C3 . . . . 177.8(3) ?
    C6 C1 C2 Cl1 . . . . -179.4(3) ?
    S1 C1 C2 Cl1 . . . . -2.5(5) ?
    C1 C2 C3 C4 . . . . -0.7(7) ?
    Cl1 C2 C3 C4 . . . . 179.6(4) ?
    C2 C3 C4 C5 . . . . 0.7(7) ?
    C2 C3 C4 Cl2 . . . . -179.5(3) ?
    C3 C4 C5 C6 . . . . -0.9(8) ?
    Cl2 C4 C5 C6 . . . . 179.4(4) ?
    C2 C1 C6 C5 . . . . -1.1(7) ?
    S1 C1 C6 C5 . . . . -178.2(4) ?
    C4 C5 C6 C1 . . . . 1.1(7) ?
    S1 N1 C7 C12 . . . . 28.6(5) ?
    S1 N1 C7 C8 . . . . -154.0(3) ?
    C12 C7 C8 C9 . . . . 0.5(6) ?
    N1 C7 C8 C9 . . . . -177.0(4) ?
    C7 C8 C9 C10 . . . . -0.7(7) ?
    C8 C9 C10 C11 . . . . 0.5(7) ?
    C8 C9 C10 C13 . . . . 178.8(4) ?
    C9 C10 C11 C12 . . . . -0.2(6) ?
    C13 C10 C11 C12 . . . . -178.4(4) ?
    C8 C7 C12 C11 . . . . -0.2(6) ?
    N1 C7 C12 C11 . . . . 177.1(4) ?
    C10 C11 C12 C7 . . . . 0.1(6) ?
    O4 S2 N2 C20 . . . . 54.9(3) ?
    O3 S2 N2 C20 . . . . -175.5(3) ?
    C14 S2 N2 C20 . . . . -59.7(3) ?
    O4 S2 C14 C15 . . . . -178.0(3) ?
    O3 S2 C14 C15 . . . . 53.4(3) ?
    N2 S2 C14 C15 . . . . -60.9(3) ?
    O4 S2 C14 C19 . . . . 7.4(3) ?
    O3 S2 C14 C19 . . . . -121.2(3) ?
    N2 S2 C14 C19 . . . . 124.5(3) ?
    C19 C14 C15 C16 . . . . 1.5(5) ?
    S2 C14 C15 C16 . . . . -173.1(3) ?
    C19 C14 C15 Cl3 . . . . -178.3(3) ?
    S2 C14 C15 Cl3 . . . . 7.1(5) ?
    C14 C15 C16 C17 . . . . 0.9(6) ?
    Cl3 C15 C16 C17 . . . . -179.3(3) ?
    C15 C16 C17 C18 . . . . -2.5(6) ?
    C15 C16 C17 Cl4 . . . . 176.5(3) ?
    C16 C17 C18 C19 . . . . 1.7(6) ?
    Cl4 C17 C18 C19 . . . . -177.3(3) ?
    C15 C14 C19 C18 . . . . -2.3(5) ?
    S2 C14 C19 C18 . . . . 172.5(3) ?
    C17 C18 C19 C14 . . . . 0.8(6) ?
    S2 N2 C20 C21B . . . . 112.0(7) ?
    S2 N2 C20 C21A . . . . 141.3(7) ?
    S2 N2 C20 C25B . . . . -41.9(8) ?
    S2 N2 C20 C25A . . . . -70.1(8) ?
    C21B C20 C21A C22A . . . . -77(3) ?
    C25B C20 C21A C22A . . . . 0.5(18) ?
    C25A C20 C21A C22A . . . . 25.8(16) ?
    N2 C20 C21A C22A . . . . 177.3(10) ?
    C20 C21A C22A C23 . . . . 1(2) ?
    C21A C22A C23 C22B . . . . 85(3) ?
    C21A C22A C23 C24B . . . . -0.5(19) ?
    C21A C22A C23 C24A . . . . -26.2(18) ?
    C21A C22A C23 C26 . . . . -179.0(11) ?
    C22B C23 C24A C25A . . . . -5.1(18) ?
    C24B C23 C24A C25A . . . . -78(3) ?
    C22A C23 C24A C25A . . . . 24.4(17) ?
    C26 C23 C24A C25A . . . . 177.9(11) ?
    C23 C24A C25A C20 . . . . 2(2) ?
    C21B C20 C25A C24A . . . . 0.3(17) ?
    C21A C20 C25A C24A . . . . -27.9(17) ?
    C25B C20 C25A C24A . . . . 87(3) ?
    N2 C20 C25A C24A . . . . -177.8(11) ?
    O5 S3 N3 C33 . . . . 179.4(3) ?
    O6 S3 N3 C33 . . . . -51.6(4) ?
    C27 S3 N3 C33 . . . . 63.9(4) ?
    O5 S3 C27 C28A . . . . -56.0(16) ?
    O6 S3 C27 C28A . . . . 175.5(16) ?
    N3 S3 C27 C28A . . . . 57.8(16) ?
    O5 S3 C27 C32A . . . . 128.8(7) ?
    O6 S3 C27 C32A . . . . 0.3(8) ?
    N3 S3 C27 C32A . . . . -117.4(7) ?
    O5 S3 C27 C32B . . . . 111.8(7) ?
    O6 S3 C27 C32B . . . . -16.7(7) ?
    N3 S3 C27 C32B . . . . -134.4(7) ?
    O5 S3 C27 C28B . . . . -52.6(15) ?
    O6 S3 C27 C28B . . . . 178.8(15) ?
    N3 S3 C27 C28B . . . . 61.2(15) ?
    C32A C27 C28A C29A . . . . -14(4) ?
    C32B C27 C28A C29A . . . . 3(3) ?
    C28B C27 C28A C29A . . . .  12E1(3)
                                       ?
    S3 C27 C28A C29A . . . . 171.5(19) ?
    C32A C27 C28A Cl5A . . . . 169.7(17) ?
    C32B C27 C28A Cl5A . . . . -173.3(18) ?
    C28B C27 C28A Cl5A . . . .  -6E1(2)
                                       ?
    S3 C27 C28A Cl5A . . . . -5(3) ?
    C27 C28A C29A C30A . . . . 14(4) ?
    Cl5A C28A C29A C30A . . . . -169.1(17) ?
    C28A C29A C30A C31A . . . . -17(3) ?
    C28A C29A C30A Cl6A . . . . 178.3(17) ?
    C29A C30A C31A C32A . . . . 28(5) ?
    Cl6A C30A C31A C32A . . . . -171(3) ?
    C30A C31A C32A C27 . . . . -25(5) ?
    C28A C27 C32A C31A . . . . 16(3) ?
    C32B C27 C32A C31A . . . . -57(6) ?
    C28B C27 C32A C31A . . . . 12(3) ?
    S3 C27 C32A C31A . . . . -169(2) ?
    S3 N3 C33 C34 . . . . 16.6(6) ?
    S3 N3 C33 C38 . . . . -165.1(3) ?
    C38 C33 C34 C35 . . . . -1.1(6) ?
    N3 C33 C34 C35 . . . . 177.1(4) ?
    C33 C34 C35 C36 . . . . -0.1(6) ?
    C34 C35 C36 C37 . . . . 1.2(6) ?
    C34 C35 C36 C39 . . . . -177.5(4) ?
    C35 C36 C37 C38 . . . . -1.0(7) ?
    C39 C36 C37 C38 . . . . 177.6(5) ?
    C36 C37 C38 C33 . . . . -0.2(7) ?
    C34 C33 C38 C37 . . . . 1.3(6) ?
    N3 C33 C38 C37 . . . . -177.1(4) ?
    O7 S4 N4 C46 . . . . -60.3(4) ?
    O8 S4 N4 C46 . . . . 169.8(3) ?
    C40 S4 N4 C46 . . . . 53.0(4) ?
    O7 S4 C40 C45 . . . . -0.1(4) ?
    O8 S4 C40 C45 . . . . 129.6(3) ?
    N4 S4 C40 C45 . . . . -116.5(3) ?
    O7 S4 C40 C41 . . . . 178.1(3) ?
    O8 S4 C40 C41 . . . . -52.3(4) ?
    N4 S4 C40 C41 . . . . 61.7(4) ?
    C45 C40 C41 C42 . . . . -1.6(6) ?
    S4 C40 C41 C42 . . . . -179.8(3) ?
    C45 C40 C41 Cl8 . . . . 178.9(3) ?
    S4 C40 C41 Cl8 . . . . 0.7(5) ?
    C40 C41 C42 C43 . . . . 0.8(6) ?
    Cl8 C41 C42 C43 . . . . -179.7(3) ?
    C41 C42 C43 C44 . . . . 0.3(6) ?
    C41 C42 C43 Cl7 . . . . -178.8(3) ?
    C42 C43 C44 C45 . . . . -0.6(6) ?
    Cl7 C43 C44 C45 . . . . 178.6(3) ?
    C41 C40 C45 C44 . . . . 1.4(6) ?
    S4 C40 C45 C44 . . . . 179.6(3) ?
    C43 C44 C45 C40 . . . . -0.3(6) ?
    S4 N4 C46 C51 . . . . -141.1(4) ?
    S4 N4 C46 C47 . . . . 41.4(5) ?
    C51 C46 C47 C48 . . . . -0.1(6) ?
    N4 C46 C47 C48 . . . . 177.4(4) ?
    C46 C47 C48 C49 . . . . -1.1(7) ?
    C47 C48 C49 C50 . . . . 0.8(7) ?
    C47 C48 C49 C52 . . . . -179.3(5) ?
    C48 C49 C50 C51 . . . . 0.8(8) ?
    C52 C49 C50 C51 . . . . -179.2(5) ?
    C47 C46 C51 C50 . . . . 1.5(7) ?
    N4 C46 C51 C50 . . . . -176.1(4) ?
    C49 C50 C51 C46 . . . . -1.9(8) ?
    C21A C20 C21B C22B . . . . 89(3) ?
    C25B C20 C21B C22B . . . . -25.2(15) ?
    C25A C20 C21B C22B . . . . 0.7(16) ?
    N2 C20 C21B C22B . . . . 178.8(9) ?
    C24B C23 C22B C21B . . . . 30.1(16) ?
    C22A C23 C22B C21B . . . . -76(2) ?
    C24A C23 C22B C21B . . . . 6.1(17) ?
    C26 C23 C22B C21B . . . . -177.0(10) ?
    C20 C21B C22B C23 . . . . -3.9(19) ?
    C22B C23 C24B C25B . . . . -29.9(18) ?
    C22A C23 C24B C25B . . . . -0.8(19) ?
    C24A C23 C24B C25B . . . . 88(4) ?
    C26 C23 C24B C25B . . . . 177.7(12) ?
    C23 C24B C25B C20 . . . . 2(2) ?
    C21B C20 C25B C24B . . . . 25.7(16) ?
    C21A C20 C25B C24B . . . . -1.6(18) ?
    C25A C20 C25B C24B . . . . -78(3) ?
    N2 C20 C25B C24B . . . . -178.3(10) ?
    C28A C27 C28B C29B . . . .  -5E1(2)
                                       ?
    C32A C27 C28B C29B . . . . -4(3) ?
    C32B C27 C28B C29B . . . . 13(3) ?
    S3 C27 C28B C29B . . . . 177.6(14) ?
    C28A C27 C28B Cl5B . . . .  13E1(3)
                                       ?
    C32A C27 C28B Cl5B . . . . 173.3(16) ?
    C32B C27 C28B Cl5B . . . . -169.8(17) ?
    S3 C27 C28B Cl5B . . . . -5(3) ?
    C27 C28B C29B C30B . . . . -15(3) ?
    Cl5B C28B C29B C30B . . . . 167.6(19) ?
    C28B C29B C30B C31B . . . . 22(4) ?
    C28B C29B C30B Cl6B . . . . -176.6(18) ?
    C29B C30B C31B C32B . . . . -22(4) ?
    Cl6B C30B C31B C32B . . . . 175.2(19) ?
    C30B C31B C32B C27 . . . . 20(4) ?
    C28A C27 C32B C31B . . . . -14(3) ?
    C32A C27 C32B C31B . . . . 101(8) ?
    C28B C27 C32B C31B . . . . -17(3) ?
    S3 C27 C32B C31B . . . . 177(2) ?
loop_
    _geom_hbond_atom_site_label_D
    _geom_hbond_atom_site_label_H
    _geom_hbond_atom_site_label_A
    _geom_hbond_site_symmetry_A
    _geom_hbond_distance_DH
    _geom_hbond_distance_HA
    _geom_hbond_distance_DA
    _geom_hbond_angle_DHA
    N1 H1N O2 2_566 0.83(3) 2.26(3) 3.079(4) 169(5)
    N2 H2N O3 2_665 0.85(3) 2.24(3) 3.080(4) 169(4)
    N3 H3N O5 2_656 0.82(3) 2.14(3) 2.956(5) 178(5)
    N4 H4N O8 2_557 0.86(3) 2.37(3) 3.226(5) 177(4)
data_global
_journal_date_recd_electronic     2009-11-29
_journal_date_accepted     2009-12-14
_journal_name_full     'Acta Crystallographica, Section E'
_journal_year     2010
_journal_volume     66
_journal_issue      1
_journal_page_first     o190
_journal_page_last     o190
_journal_paper_category     QO
_journal_coeditor_code     TK2592
_publ_contact_author_name     'Prof. B. Thimme Gowda'
_publ_contact_author_address
;
  Department of Chemistry
  Mangalore University
  Mangalagangotri-574 199
  Mangalore, INDIA
;
_publ_contact_author_email     gowdabt@yahoo.com
_publ_contact_author_fax     '91 824 2287367'
_publ_contact_author_phone     '91 824 2287262'
_publ_section_title
;
2,4-Dichloro-<i>N</i>-(4-methylphenyl)benzenesulfonamide
;
loop_
    _publ_author_name
    _publ_author_address
    'B. Thimme Gowda'
; Department of Chemistry
  Mangalore University
  Mangalagangotri 574 199
  Mangalore, India
;
    'Sabine Foro'
; Institute of Materials Science
  Darmstadt University of Technology
  Petersenstrasse 23
  D-64287 Darmstadt, Germany
;
    'P. G. Nirmala'
; Department of Chemistry
  Mangalore University
  Mangalagangotri 574 199
  Mangalore, India
;
    'Hartmut Fuess'
; Institute of Materials Science
  Darmstadt University of Technology
  Petersenstrasse 23
  D-64287 Darmstadt, Germany
;
