# Supplementary material for: 2,4-Dichloro-N-(4-methyl­phen­yl)benzene­sulfonamide
Source: Acta Crystallogr Sect E Struct Rep Online. 2009 Dec 19;66(Pt 1):o190. doi: 10.1107/S1600536809053707 (PMC2980117; doi:10.1107/S1600536809053707)
Supplement: Supplementary file 2 [file e-66-0o190-Isup2.hkl]

# 
# h,k,l, Fc-squared, Fo-squared, sigma(Fo-squared) and status flag 
# 
data_I
_shelx_title ' S99 P-1' 
_shelx_refln_list_code          4 
_shelx_F_calc_maximum      293.64 
_exptl_crystal_F_000      1296.00 
_reflns_d_resolution_high  0.8377 
 
loop_ 
 _symmetry_equiv_pos_as_xyz 
 'x, y, z' 
 '-x, -y, -z' 
 
_cell_length_a    11.7600 
_cell_length_b    14.8750 
_cell_length_c    16.6720 
_cell_angle_alpha  85.060 
_cell_angle_beta   75.260 
_cell_angle_gamma  87.200 
 
_shelx_F_squared_multiplier     1.000 
 
loop_ 
 _refln_index_h 
 _refln_index_k 
 _refln_index_l 
 _refln_F_squared_calc 
 _refln_F_squared_meas 
 _refln_F_squared_sigma 
 _refln_observed_status 
   1   0   0      297.27      333.36      7.29 o 
   2   0   0    14011.97    15343.22     58.78 o 
   3   0   0     2280.66     2413.74     27.08 o 
   4   0   0    12999.71    13720.05    338.44 o 
   5   0   0       85.87       70.40      3.97 o 
   6   0   0     9885.33    10333.75    125.66 o 
   7   0   0       31.10       47.92     14.68 o 
   8   0   0      220.03      227.41      7.91 o 
   9   0   0      974.21      974.82     20.97 o 
  10   0   0        1.78        4.75     11.55 o 
  11   0   0      114.34      109.89     12.22 o 
  12   0   0       45.16       55.74      5.10 o 
  13   0   0        3.17       -2.57      6.07 o 
 -13   1   0        7.53        3.20      5.38 o 
 -12   1   0       16.70       10.14      5.31 o 
 -11   1   0       32.93       22.22      5.82 o 
 -10   1   0      101.06      123.93      7.19 o 
  -9   1   0        0.29       -0.45      7.81 o 
  -8   1   0        6.77       -0.31      8.56 o 
  -7   1   0     1398.00     1268.63     35.01 o 
  -6   1   0      873.93      833.55     34.31 o 
  -5   1   0      346.30      370.39      8.14 o 
  -4   1   0      207.39      217.68      5.30 o 
  -3   1   0      265.50      403.64      8.95 o 
  -2   1   0      895.57      937.55     17.90 o 
  -1   1   0      214.47      205.84      4.27 o 
   0   1   0      198.81      201.84      3.44 o 
   1   1   0     4862.10     4963.50     31.35 o 
   2   1   0     2268.06     2138.79     16.12 o 
   3   1   0     8143.26     8734.11    113.25 o 
   4   1   0      791.98      853.20     15.03 o 
   5   1   0      193.92      224.40      5.67 o 
   6   1   0      882.91      926.18     18.57 o 
   7   1   0     1638.23     1758.87     49.83 o 
   8   1   0     1609.72     1651.29     33.81 o 
   9   1   0      198.91      189.28      8.50 o 
  10   1   0      254.61      269.02      9.59 o 
  11   1   0       17.27        9.66      8.72 o 
  12   1   0       13.62       17.72      5.14 o 
  13   1   0      174.65      169.06      5.62 o 
 -13   2   0        6.46        6.05      4.20 o 
 -12   2   0       21.59       18.55      4.15 o 
 -11   2   0      449.26      457.03     11.10 o 
 -10   2   0       14.05        4.17      6.33 o 
  -9   2   0      949.80      954.17     37.83 o 
  -8   2   0       57.11       50.50      5.29 o 
  -7   2   0       60.51       63.83      4.63 o 
  -6   2   0     1737.99     1846.86     28.46 o 
  -5   2   0      333.23      335.41      7.13 o 
  -4   2   0        0.83       17.79      4.47 o 
  -3   2   0    86222.66   113219.54   2893.80 o 
  -2   2   0    42613.77    53759.65    209.41 o 
  -1   2   0      123.56      144.39      3.75 o 
   0   2   0    35707.68    38919.97    232.51 o 
   1   2   0      123.45      106.44      3.68 o 
   2   2   0     8561.59     9023.74     93.19 o 
   3   2   0    58823.80    69085.06    601.52 o 
   4   2   0     5434.24     5288.12     70.06 o 
   5   2   0      715.02      708.71     13.48 o 
   6   2   0     3901.93     4208.39     42.79 o 
   7   2   0       16.96       11.17      7.68 o 
   8   2   0       38.70       46.81      5.06 o 
   9   2   0       29.13       21.48      9.14 o 
  10   2   0      179.96      166.38      8.03 o 
  11   2   0       64.26       82.58      6.47 o 
  12   2   0        1.19        2.84      7.35 o 
  13   2   0        4.42       -1.72      5.75 o 
 -13   3   0        1.13       -5.21      6.27 o 
 -12   3   0        0.12        4.32      6.41 o 
 -11   3   0        1.56        2.48      7.71 o 
 -10   3   0       71.82       66.18      6.70 o 
  -9   3   0       50.11       44.46      6.61 o 
  -8   3   0      655.20      721.97     15.33 o 
  -7   3   0      366.20      305.95      7.97 o 
  -6   3   0       22.19       51.22      4.72 o 
  -5   3   0     1371.51     1413.78     59.54 o 
  -4   3   0     1711.33     1983.61     25.05 o 
  -3   3   0      174.78      280.22     11.97 o 
  -2   3   0    61295.59    78603.33    521.67 o 
  -1   3   0     5245.52     5427.10     28.35 o 
   0   3   0     1011.88      997.35     10.18 o 
   1   3   0    17332.61    18202.47    230.29 o 
   2   3   0    53014.58    59889.50    384.93 o 
   3   3   0     1066.47     1076.05     28.35 o 
   4   3   0      432.82      395.89     21.51 o 
   5   3   0      175.40      152.33      9.22 o 
   6   3   0      111.79      169.25      5.95 o 
   7   3   0        0.95        0.76      7.20 o 
   8   3   0     1522.61     1548.82     32.38 o 
   9   3   0       49.83       59.92      6.61 o 
  10   3   0       32.63       30.05      6.32 o 
  11   3   0        0.92        4.60      8.12 o 
  12   3   0       18.37       17.35      5.00 o 
  13   3   0       79.63       80.42      4.53 o 
 -13   4   0       59.77       59.24      3.68 o 
 -12   4   0      199.21      201.09     14.90 o 
 -11   4   0       32.11        8.92      6.66 o 
 -10   4   0      178.83      138.52      9.08 o 
  -9   4   0       60.08       76.00     11.88 o 
  -8   4   0       74.37       96.42      6.51 o 
  -7   4   0       19.92       13.82      4.34 o 
  -6   4   0     2938.63     2860.12     37.35 o 
  -5   4   0      938.63     1008.84     21.50 o 
  -4   4   0      915.37     1198.12     20.06 o 
  -3   4   0    11254.77    11520.75    243.83 o 
  -2   4   0     2557.10     2373.74     22.16 o 
  -1   4   0     2200.45     2150.47     18.65 o 
   0   4   0     2203.08     2046.21     40.21 o 
   1   4   0     8326.19     7808.07    107.37 o 
   2   4   0      664.63      567.28      9.69 o 
   3   4   0     4137.14     4036.33    102.76 o 
   4   4   0      278.73      296.44     12.31 o 
   5   4   0      117.41      151.48      7.15 o 
   6   4   0       99.61       95.51      7.21 o 
   7   4   0       72.59       54.26      4.82 o 
   8   4   0      318.05      352.29      9.62 o 
   9   4   0        5.01       16.09     11.01 o 
  10   4   0       49.38       64.54      6.80 o 
  11   4   0       22.85       28.37      6.01 o 
  12   4   0      157.11      124.18      6.05 o 
  13   4   0      102.45       96.74      7.01 o 
 -12   5   0       23.19       18.11      3.92 o 
 -11   5   0       60.90       72.90      8.48 o 
 -10   5   0       56.83       71.29     13.02 o 
  -9   5   0      109.63      119.21     15.69 o 
  -8   5   0     1106.97     1060.46     23.16 o 
  -7   5   0      408.98      432.55      9.93 o 
  -6   5   0       47.47       23.26      5.21 o 
  -5   5   0     4539.25     5059.06     48.38 o 
  -4   5   0     1985.82     2275.72     41.72 o 
  -3   5   0        2.07        3.21      5.33 o 
  -2   5   0     1323.18     1216.89     17.00 o 
  -1   5   0    19886.03    20945.21    146.58 o 
   0   5   0       13.54        8.69      3.14 o 
   1   5   0    10422.09    10101.87    117.21 o 
   2   5   0      449.18      497.36      9.99 o 
   3   5   0     3015.40     2987.01     33.33 o 
   4   5   0     8013.78     8288.66    141.17 o 
   5   5   0     6230.16     6097.76     80.12 o 
   6   5   0      121.64       97.73      5.19 o 
   7   5   0       74.43       61.73      5.54 o 
   8   5   0      661.69      615.40     13.19 o 
   9   5   0      121.70      126.22      7.99 o 
  10   5   0      262.44      273.61     10.69 o 
  11   5   0      563.90      605.42     13.40 o 
  12   5   0       30.33       44.76      4.63 o 
  13   5   0        1.72       -3.87      5.18 o 
 -12   6   0       45.93       37.04      3.87 o 
 -11   6   0       15.05       13.40      5.52 o 
 -10   6   0       89.48       75.13      8.68 o 
  -9   6   0     1009.04      966.22     20.48 o 
  -8   6   0      550.45      577.09     20.41 o 
  -7   6   0      845.55      813.37     17.63 o 
  -6   6   0     2883.96     2863.32     52.26 o 
  -5   6   0      805.02      922.71     43.74 o 
  -4   6   0      682.56      748.29     18.44 o 
  -3   6   0     2645.45     2794.87     30.99 o 
  -2   6   0     1981.44     1903.64     23.16 o 
  -1   6   0       17.49       26.80      3.40 o 
   0   6   0       56.64       73.19      3.02 o 
   1   6   0       75.74       66.20      5.28 o 
   2   6   0     1473.93     1442.33     36.68 o 
   3   6   0       12.82       10.08      6.54 o 
   4   6   0     3739.36     3890.48     44.52 o 
   5   6   0      999.34      826.76     16.66 o 
   6   6   0      167.01      126.75      5.69 o 
   7   6   0     1908.01     2053.84     53.90 o 
   8   6   0      577.18      650.39     26.11 o 
   9   6   0      396.73      436.90     12.34 o 
  10   6   0       98.95      106.71      7.22 o 
  11   6   0      114.23       99.23      6.80 o 
  12   6   0       17.97       11.91      5.11 o 
 -12   7   0       24.72       17.95      5.67 o 
 -11   7   0      388.18      361.17      8.47 o 
 -10   7   0      327.72      306.62     37.64 o 
  -9   7   0      234.97      217.71      8.60 o 
  -8   7   0        4.51       10.36      7.44 o 
  -7   7   0        5.52       12.46      7.37 o 
  -6   7   0      121.26      147.58      7.27 o 
  -5   7   0     1526.71     1414.77     28.24 o 
  -4   7   0     1589.40     1581.02     38.36 o 
  -3   7   0      289.54      372.05      7.61 o 
  -2   7   0       29.46       39.16      3.47 o 
  -1   7   0    12746.02    13049.65     67.84 o 
   0   7   0      226.44      247.43      5.19 o 
   1   7   0      952.13      982.83     16.11 o 
   2   7   0      711.48      666.48     13.80 o 
   3   7   0     1264.98     1199.07     21.81 o 
   4   7   0       32.12       44.46      3.80 o 
   5   7   0     3373.31     3115.09     67.23 o 
   6   7   0      152.13      174.08      6.42 o 
   7   7   0      357.42      326.26      9.17 o 
   8   7   0      229.99      232.71      9.54 o 
   9   7   0      194.53      177.45      9.40 o 
  10   7   0        0.36        2.65      8.08 o 
  11   7   0       94.46       93.34      5.97 o 
  12   7   0        3.51        7.27      5.14 o 
 -11   8   0       96.75       79.91      5.68 o 
 -10   8   0        0.16       -1.19      7.27 o 
  -9   8   0      874.82      796.36     41.17 o 
  -8   8   0       10.74       24.10     10.68 o 
  -7   8   0     2809.50     2801.21    108.78 o 
  -6   8   0      612.76      646.58     31.41 o 
  -5   8   0      424.00      412.96     10.26 o 
  -4   8   0      305.53      284.23      7.78 o 
  -3   8   0     1833.89     1665.71     27.26 o 
  -2   8   0       41.40       60.55      4.48 o 
  -1   8   0     1834.13     1688.73     23.84 o 
   0   8   0      853.56      905.55     17.04 o 
   1   8   0        5.74       10.17      5.34 o 
   2   8   0     3399.13     3338.02     71.87 o 
   3   8   0      388.93      388.17      8.89 o 
   4   8   0     3611.56     3565.01     37.91 o 
   5   8   0      115.42      107.37      5.38 o 
   6   8   0        1.01        2.38      4.91 o 
   7   8   0      811.96      724.18     15.29 o 
   8   8   0      385.93      401.45     11.49 o 
   9   8   0        0.35        6.16      9.07 o 
  10   8   0      303.26      333.25     10.12 o 
  11   8   0        9.89       13.04      5.64 o 
  12   8   0       20.93       18.06     11.48 o 
 -11   9   0        4.92        8.21      3.21 o 
 -10   9   0       40.68       41.33      4.72 o 
  -9   9   0       17.50       -1.61      9.11 o 
  -8   9   0      743.09      711.24     34.50 o 
  -7   9   0      210.92      216.12      9.56 o 
  -6   9   0       25.94       30.55      6.42 o 
  -5   9   0        1.94       24.19      9.08 o 
  -4   9   0      346.67      374.86     29.02 o 
  -3   9   0      114.21      135.43      5.95 o 
  -2   9   0      410.04      444.33      9.32 o 
  -1   9   0      574.29      526.54     11.26 o 
   0   9   0      249.82      256.19      8.96 o 
   1   9   0     1306.14     1099.28     19.94 o 
   2   9   0      914.59      866.57     26.38 o 
   3   9   0      881.37      756.17     20.26 o 
   4   9   0      151.01      144.06      5.55 o 
   5   9   0      136.67      131.03      5.95 o 
   6   9   0        7.57       11.73     12.21 o 
   7   9   0     1361.90     1352.35     25.85 o 
   8   9   0     1024.17     1016.72     34.08 o 
   9   9   0       20.77       12.30      5.66 o 
  10   9   0      304.94      352.01     10.12 o 
  11   9   0       77.26       67.97      5.36 o 
 -10  10   0       24.72       23.11      3.92 o 
  -9  10   0      403.80      352.73      9.46 o 
  -8  10   0       98.31      105.28      6.90 o 
  -7  10   0       18.23       21.64     13.35 o 
  -6  10   0       61.24       82.96      7.03 o 
  -5  10   0       11.45       21.90     12.95 o 
  -4  10   0      944.58      916.03     19.31 o 
  -3  10   0      985.29     1031.69     21.58 o 
  -2  10   0       64.27       67.60      5.38 o 
  -1  10   0      379.25      364.49     10.43 o 
   0  10   0      613.85      627.39     20.76 o 
   1  10   0        7.37       -3.67      6.32 o 
   2  10   0       81.55      104.50      5.24 o 
   3  10   0        9.46       13.62      4.58 o 
   4  10   0      128.55      100.18      5.38 o 
   5  10   0     1129.53     1080.40     21.98 o 
   6  10   0     1833.38     1699.73     58.16 o 
   7  10   0      680.21      741.08     15.46 o 
   8  10   0      122.13      118.73     13.82 o 
   9  10   0      297.03      320.17      9.83 o 
  10  10   0      112.23      121.08      7.20 o 
  11  10   0       16.88       19.66      7.34 o 
 -10  11   0        5.13        7.37      3.07 o 
  -9  11   0        2.72       -5.34     10.74 o 
  -8  11   0        0.11        2.72      5.29 o 
  -7  11   0      384.87      352.34     10.61 o 
  -6  11   0      908.47      869.00     17.78 o 
  -5  11   0      240.12      223.99      9.59 o 
  -4  11   0       56.35       52.12     11.95 o 
  -3  11   0        3.42       10.51      6.51 o 
  -2  11   0      261.17      273.37      8.01 o 
  -1  11   0     1645.66     1498.91     28.86 o 
   0  11   0      219.84      199.27      6.80 o 
   1  11   0      392.63      355.49      8.75 o 
   2  11   0       38.10       37.74      5.54 o 
   3  11   0       67.69       78.99      8.61 o 
   4  11   0      647.81      629.62     13.30 o 
   5  11   0     1106.66     1083.66     22.17 o 
   6  11   0      341.10      325.21      9.57 o 
   7  11   0      380.02      379.84     11.11 o 
   8  11   0      129.79      120.10      7.37 o 
   9  11   0       58.88       49.17      5.49 o 
  10  11   0       59.20       59.08      5.14 o 
  -9  12   0       13.08       14.73      3.29 o 
  -8  12   0        0.06        2.58      4.58 o 
  -7  12   0        7.44       10.11      5.62 o 
  -6  12   0      432.57      439.70     17.59 o 
  -5  12   0        0.20        3.72      8.93 o 
  -4  12   0      118.00      109.10      8.40 o 
  -3  12   0      158.28      171.12      8.37 o 
  -2  12   0      139.53      125.00      7.60 o 
  -1  12   0        3.18        3.12      8.32 o 
   0  12   0        4.29       -4.34      7.64 o 
   1  12   0       55.00       59.76      9.28 o 
   2  12   0      560.97      493.47     12.38 o 
   3  12   0      421.97      407.88     15.99 o 
   4  12   0       10.35       11.68      4.72 o 
   5  12   0       99.38      114.79      6.47 o 
   6  12   0       91.14       99.67      6.61 o 
   7  12   0      174.94      178.71      8.12 o 
   8  12   0        6.15        5.81      8.12 o 
   9  12   0        3.65       10.51      9.41 o 
  10  12   0        0.08       -5.99      5.99 o 
  -8  13   0       13.11       18.87      4.47 o 
  -7  13   0       28.24       23.60      4.69 o 
  -6  13   0       11.59       17.82      4.58 o 
  -5  13   0       26.40       21.81      9.81 o 
  -4  13   0      315.97      266.06     18.58 o 
  -3  13   0      762.11      700.53     15.05 o 
  -2  13   0      523.95      480.01     11.59 o 
  -1  13   0       55.15       54.96      6.04 o 
   0  13   0        7.46        5.53      8.21 o 
   1  13   0       48.03       44.83      8.74 o 
   2  13   0      220.38      198.56      8.08 o 
   3  13   0      225.77      220.56     13.30 o 
   4  13   0       17.89       25.65      5.19 o 
   5  13   0        3.90        1.13      7.93 o 
   6  13   0      114.75      119.97     16.36 o 
   7  13   0       15.30        6.32      5.88 o 
   8  13   0       42.92       38.52      5.00 o 
   9  13   0       22.97       27.89      4.22 o 
  -7  14   0       17.72       26.10      7.01 o 
  -6  14   0       55.84       54.26      8.54 o 
  -5  14   0      104.78       89.50     14.22 o 
  -4  14   0      219.89      240.26      9.31 o 
  -3  14   0       37.83       35.43      6.14 o 
  -2  14   0       37.59       45.09     13.48 o 
  -1  14   0      205.82      185.98      8.74 o 
   0  14   0       38.34       43.09      5.90 o 
   1  14   0        3.69       11.73      5.96 o 
   2  14   0        0.14        6.87     15.42 o 
   3  14   0       35.18       45.14      5.57 o 
   4  14   0        2.84       -2.03      7.33 o 
   5  14   0       67.63       86.94      5.90 o 
   6  14   0       74.81       64.03      5.52 o 
   7  14   0       23.85       25.32      4.54 o 
   8  14   0       19.74       14.52      4.01 o 
  -6  15   0       13.13        4.29      6.32 o 
  -5  15   0       15.16       18.05      4.15 o 
  -4  15   0      364.64      375.96     10.43 o 
  -3  15   0       77.19       83.39      6.62 o 
  -2  15   0        4.22       10.61      6.54 o 
  -1  15   0       55.11       49.45      7.21 o 
   0  15   0      148.46      129.13     10.69 o 
   1  15   0        1.78        7.75      7.79 o 
   2  15   0       82.25       69.92      6.09 o 
   3  15   0       29.97       32.57      5.10 o 
   4  15   0       23.91       19.49      5.47 o 
   5  15   0      128.63      122.50      6.47 o 
   6  15   0       42.03       38.66      4.88 o 
   7  15   0       15.51       19.04      6.14 o 
  -5  16   0      176.89      164.04      6.82 o 
  -4  16   0       40.44       39.71      4.77 o 
  -3  16   0       18.05       20.31      5.81 o 
  -2  16   0        0.22       -7.41      7.41 o 
  -1  16   0      331.02      297.82     19.12 o 
   0  16   0        4.92        2.62      8.88 o 
   1  16   0       73.78       98.47      6.18 o 
   2  16   0        0.84        7.55      4.79 o 
   3  16   0       28.76       36.06      8.01 o 
   4  16   0      150.72      134.34      6.28 o 
   5  16   0      183.81      173.14      6.41 o 
   6  16   0       17.20       17.61      6.47 o 
  -3  17   0       21.14        8.96      6.41 o 
  -2  17   0       15.68       16.01      3.96 o 
  -1  17   0       90.11       76.61      8.68 o 
   0  17   0       31.49       25.52      6.01 o 
   1  17   0       71.56       68.97      4.82 o 
   2  17   0       12.50       14.66      5.08 o 
   3  17   0       14.70       21.85      4.34 o 
   4  17   0       65.71       63.73      4.47 o 
  -3 -17   1       11.07        7.14      5.95 o 
  -2 -17   1       31.77       33.58      4.44 o 
  -1 -17   1       32.46       28.11      4.37 o 
   0 -17   1      396.95      386.19     14.72 o 
   1 -17   1       14.53        1.74      8.81 o 
   2 -17   1      132.47      138.38     10.09 o 
   3 -17   1       47.19       51.40      4.29 o 
  -5 -16   1      110.67      110.29      5.60 o 
  -4 -16   1        8.83       10.33      5.32 o 
  -3 -16   1        0.10        1.82      4.84 o 
  -2 -16   1       88.00       98.73      5.76 o 
  -1 -16   1       22.19       27.22      4.29 o 
   0 -16   1        6.15       -8.48      8.48 o 
   1 -16   1       73.00       70.91      5.72 o 
   2 -16   1       24.93       23.70      4.63 o 
   3 -16   1        0.55       -3.81      8.81 o 
   4 -16   1        7.80       -1.10      6.94 o 
   5 -16   1        0.26        4.89      5.74 o 
  -7 -15   1       28.76       24.25      3.80 o 
  -6 -15   1      329.93      364.68      8.54 o 
  -5 -15   1      143.13      133.54      6.28 o 
  -4 -15   1        1.61        1.73      7.05 o 
  -3 -15   1      111.23       90.49     14.69 o 
  -2 -15   1       49.50       56.09      5.99 o 
  -1 -15   1      296.46      277.36     21.72 o 
   0 -15   1      781.74      727.53     15.88 o 
   1 -15   1       48.80       48.55      5.57 o 
   2 -15   1      478.08      436.25     18.00 o 
   3 -15   1      105.92       95.55      6.52 o 
   4 -15   1       55.60       46.89      6.01 o 
   5 -15   1        3.19        7.18      6.87 o 
   6 -15   1      205.11      190.54      6.28 o 
  -8 -14   1       89.65       97.26      5.15 o 
  -7 -14   1       69.80       65.38      9.41 o 
  -6 -14   1       64.16       51.75      5.02 o 
  -5 -14   1        0.48       17.67      7.34 o 
  -4 -14   1       22.02        8.16      9.56 o 
  -3 -14   1       17.89       24.04     11.68 o 
  -2 -14   1      104.96       79.55      6.47 o 
  -1 -14   1       86.13       95.43      6.56 o 
   0 -14   1        2.55       10.59      6.22 o 
   1 -14   1        0.96       -1.07      6.22 o 
   2 -14   1      217.12      226.82      9.59 o 
   3 -14   1        1.33        7.18      8.19 o 
   4 -14   1      104.57       85.93      6.75 o 
   5 -14   1        8.03       -9.20      9.20 o 
   6 -14   1       14.27        5.56      7.21 o 
   7 -14   1        1.80        3.29      4.24 o 
   8 -14   1       27.38       29.00      3.21 o 
  -9 -13   1      282.41      312.38      7.42 o 
  -8 -13   1        0.52        0.09      4.97 o 
  -7 -13   1       50.92       47.18      5.62 o 
  -6 -13   1        2.70       -0.81      7.29 o 
  -5 -13   1        1.69       -0.80      8.32 o 
  -4 -13   1      324.39      320.63      9.96 o 
  -3 -13   1      369.69      355.86     10.09 o 
  -2 -13   1        9.13       22.34      4.86 o 
  -1 -13   1      284.84      280.17      9.32 o 
   0 -13   1      138.36      135.34      6.96 o 
   1 -13   1        2.36       -1.83      7.69 o 
   2 -13   1        8.03       13.95      5.70 o 
   3 -13   1       47.98       61.03      6.28 o 
   4 -13   1        0.34      -12.81     14.68 o 
   5 -13   1       12.76       15.97      5.70 o 
   6 -13   1       89.25       85.53      6.28 o 
   7 -13   1       43.80       39.35      5.14 o 
   8 -13   1      104.18       89.28      4.96 o 
   9 -13   1        1.28        7.88      3.21 o 
  -9 -12   1        0.90       -0.95      6.21 o 
  -8 -12   1       82.06       66.00      5.71 o 
  -7 -12   1       66.33       60.25      5.95 o 
  -6 -12   1        1.47       -5.92      8.71 o 
  -5 -12   1        2.05        6.89      9.34 o 
  -4 -12   1      129.15      113.48     10.02 o 
  -3 -12   1        1.26       -1.80      7.14 o 
  -2 -12   1       55.91       49.13      6.81 o 
  -1 -12   1      307.80      321.46      9.12 o 
   0 -12   1      207.44      187.44     11.56 o 
   1 -12   1      592.63      539.46     19.28 o 
   2 -12   1      439.56      436.33     13.51 o 
   3 -12   1      139.74      128.63      7.89 o 
   4 -12   1     1620.50     1508.81     98.27 o 
   5 -12   1      239.26      226.72      9.40 o 
   6 -12   1        3.77       -2.89     14.42 o 
   7 -12   1      162.97      154.48      7.70 o 
   8 -12   1       39.73       32.31      6.88 o 
   9 -12   1        0.68        1.00      5.57 o 
 -10 -11   1       55.29       64.78      4.82 o 
  -9 -11   1        0.27        9.83      8.08 o 
  -8 -11   1      377.23      424.00     10.50 o 
  -7 -11   1      539.77      559.29     12.43 o 
  -6 -11   1      191.18      179.30      8.50 o 
  -5 -11   1       16.18       17.65      5.62 o 
  -4 -11   1      288.88      248.92     16.18 o 
  -3 -11   1      103.88      105.27      6.06 o 
  -2 -11   1        4.08        5.79      5.06 o 
  -1 -11   1      164.67      151.45     10.09 o 
   0 -11   1      164.04      170.72      8.15 o 
   1 -11   1       27.40       22.31      4.58 o 
   2 -11   1        0.51        9.01      7.50 o 
   3 -11   1      288.86      283.77      9.39 o 
   4 -11   1        9.53       23.43      5.29 o 
   5 -11   1        1.87        7.46      9.41 o 
   6 -11   1      148.87      147.97      8.98 o 
   7 -11   1      111.20      101.47      7.32 o 
   8 -11   1        0.99        3.70      7.50 o 
   9 -11   1        2.13        2.46      7.03 o 
  10 -11   1      122.65       93.90      6.61 o 
 -11 -10   1       61.68       79.10      4.43 o 
 -10 -10   1        1.58       -1.54      4.79 o 
  -9 -10   1      233.05      237.09      8.84 o 
  -8 -10   1      257.51      269.59      9.50 o 
  -7 -10   1        0.38       -0.26      7.70 o 
  -6 -10   1      265.50      257.00      9.12 o 
  -5 -10   1      369.62      329.60      9.42 o 
  -4 -10   1       16.87       19.77     10.21 o 
  -3 -10   1       23.15       17.48      5.07 o 
  -2 -10   1       13.64        7.61      4.44 o 
  -1 -10   1     1108.11      953.72     38.09 o 
   0 -10   1     1252.37     1247.66     23.81 o 
   1 -10   1     2270.01     2194.16     32.18 o 
   2 -10   1       91.83       82.26      5.29 o 
   3 -10   1      202.15      196.05      7.42 o 
   4 -10   1        7.08      -10.41     12.68 o 
   5 -10   1     1002.50      927.38     29.12 o 
   6 -10   1        0.96        0.00     12.15 o 
   7 -10   1      866.63      821.97     17.96 o 
   8 -10   1      126.91      124.08     15.16 o 
   9 -10   1        8.26       -0.98      7.69 o 
  10 -10   1       42.39       46.20      4.37 o 
  11 -10   1        1.09        7.07      2.64 o 
 -11  -9   1       12.59        8.99      4.63 o 
 -10  -9   1      297.49      307.56      9.55 o 
  -9  -9   1      106.74      101.86      7.88 o 
  -8  -9   1      171.07      184.50     12.69 o 
  -7  -9   1     1572.82     1563.28     32.26 o 
  -6  -9   1       89.76       96.53      6.63 o 
  -5  -9   1      378.82      413.09      9.03 o 
  -4  -9   1       71.67       56.68      4.54 o 
  -3  -9   1      467.82      478.16     10.04 o 
  -2  -9   1      462.02      473.57     13.92 o 
  -1  -9   1      385.48      331.36      6.95 o 
   0  -9   1      268.75      264.59      6.48 o 
   1  -9   1      685.12      636.90     14.28 o 
   2  -9   1     4939.81     4609.36     45.54 o 
   3  -9   1       10.49       14.07      6.87 o 
   4  -9   1     1566.36     1436.68     36.70 o 
   5  -9   1        0.86        0.72      8.27 o 
   6  -9   1        2.29       -9.83     15.55 o 
   7  -9   1        6.44        7.10     11.08 o 
   8  -9   1      609.26      565.45     13.30 o 
   9  -9   1        3.93       -5.31      6.37 o 
  10  -9   1      443.23      398.82     18.33 o 
  11  -9   1       35.53       38.66      4.14 o 
 -12  -8   1        1.32       -5.34      7.14 o 
 -11  -8   1       77.63       88.05      5.70 o 
 -10  -8   1      207.45      204.86      8.44 o 
  -9  -8   1        1.25       -3.18      8.70 o 
  -8  -8   1       12.56       19.97      6.78 o 
  -7  -8   1      270.75      249.49      9.61 o 
  -6  -8   1      160.25      171.61      6.66 o 
  -5  -8   1      304.65      310.42     14.57 o 
  -4  -8   1        2.13        2.30      5.99 o 
  -3  -8   1        0.63       10.21      2.88 o 
  -2  -8   1        1.43       49.05      6.87 o 
  -1  -8   1      332.34      321.24      6.90 o 
   0  -8   1     3531.53     3506.45     33.68 o 
   1  -8   1     2239.62     2243.18     37.94 o 
   2  -8   1     1607.65     1414.52     23.18 o 
   3  -8   1       24.61       29.52      4.22 o 
   4  -8   1     1177.08     1088.10     22.58 o 
   5  -8   1      120.36      101.10      7.75 o 
   6  -8   1      251.15      275.93      9.14 o 
   7  -8   1      659.45      672.96     15.05 o 
   8  -8   1        4.29       11.55      8.28 o 
   9  -8   1       38.08       36.39      7.54 o 
  10  -8   1      142.26      141.06      7.04 o 
  11  -8   1        5.59        2.49     12.68 o 
  12  -8   1       69.85       72.57      3.87 o 
 -12  -7   1        0.09        5.01      3.11 o 
 -11  -7   1       38.30       36.32      5.87 o 
 -10  -7   1        0.05       -6.65      9.39 o 
  -9  -7   1      280.12      273.99     23.53 o 
  -8  -7   1      429.79      456.28     22.74 o 
  -7  -7   1     1522.16     1465.77     29.98 o 
  -6  -7   1      366.59      299.61      8.18 o 
  -5  -7   1      734.20      654.57     39.68 o 
  -4  -7   1      331.15      309.41      6.67 o 
  -3  -7   1     1763.68     1560.78     22.20 o 
  -2  -7   1     2923.86     3003.77     29.38 o 
  -1  -7   1     3059.12     3100.31     47.92 o 
   0  -7   1     3516.81     3500.55     50.22 o 
   1  -7   1        2.88        5.06      3.87 o 
   2  -7   1     2724.64     2551.44     28.58 o 
   3  -7   1      455.19      567.74     16.27 o 
   4  -7   1      372.84      394.13     11.37 o 
   5  -7   1      745.25      704.93     34.79 o 
   6  -7   1     1088.09     1062.41     27.87 o 
   7  -7   1      834.31      740.40     32.85 o 
   8  -7   1     1136.69     1174.12     67.68 o 
   9  -7   1       59.91       70.27     10.75 o 
  10  -7   1      280.06      269.43      9.22 o 
  11  -7   1        1.00       -1.64      7.13 o 
  12  -7   1       26.69       19.67      8.74 o 
 -12  -6   1      105.04      101.33      5.43 o 
 -11  -6   1       41.40       42.19      5.30 o 
 -10  -6   1        4.21        9.88     11.75 o 
  -9  -6   1      182.31      205.43     13.49 o 
  -8  -6   1      463.17      478.83     22.01 o 
  -7  -6   1      824.17      888.46     20.58 o 
  -6  -6   1       41.31       58.74      4.73 o 
  -5  -6   1     4261.30     3980.06     40.12 o 
  -4  -6   1     4208.69     4143.70     59.38 o 
  -3  -6   1      521.82      637.90     13.55 o 
  -2  -6   1     4330.70     4376.29     33.10 o 
  -1  -6   1     4610.53     4384.71     32.01 o 
   0  -6   1      217.89      223.03      4.95 o 
   1  -6   1     1752.02     1680.81     19.87 o 
   2  -6   1     1725.12     1822.99     40.67 o 
   3  -6   1     1004.10      849.65     44.85 o 
   4  -6   1       21.05       31.17      4.94 o 
   5  -6   1      207.60      183.55      7.08 o 
   6  -6   1      460.05      532.00     11.17 o 
   7  -6   1      595.38      602.62     35.76 o 
   8  -6   1      464.66      434.70     14.99 o 
   9  -6   1        2.12        0.54      8.72 o 
  10  -6   1      718.40      730.67     20.37 o 
  11  -6   1       76.95       74.61      5.55 o 
  12  -6   1      114.28       92.97      7.88 o 
 -12  -5   1        0.32       -0.54      6.63 o 
 -11  -5   1       16.57       27.07      5.24 o 
 -10  -5   1      612.88      717.70     26.38 o 
  -9  -5   1     1044.61     1092.42     22.82 o 
  -8  -5   1        0.73        5.55     12.41 o 
  -7  -5   1     1476.41     1403.84     28.27 o 
  -6  -5   1      798.41      956.90     21.46 o 
  -5  -5   1        4.74        4.13      3.98 o 
  -4  -5   1     1462.37     1631.52     21.89 o 
  -3  -5   1     2554.69     2497.67     41.29 o 
  -2  -5   1      906.27      875.63     13.13 o 
  -1  -5   1     1132.75      968.76     13.17 o 
   0  -5   1     1989.11     2051.08     19.06 o 
   1  -5   1     2094.28     2119.08     20.13 o 
   2  -5   1       21.49       28.25      8.68 o 
   3  -5   1     1197.44     1263.44     23.46 o 
   4  -5   1      558.94      462.48     18.09 o 
   5  -5   1     4763.64     5140.18    252.62 o 
   6  -5   1      295.89      375.93      8.84 o 
   7  -5   1      643.81      662.90     14.11 o 
   8  -5   1      466.24      506.95     13.18 o 
   9  -5   1        0.61        2.46      8.73 o 
  10  -5   1        0.88       12.73      6.89 o 
  11  -5   1       92.66       91.43      6.37 o 
  12  -5   1        1.16       -6.50      6.50 o 
  13  -5   1      108.61      108.02      4.29 o 
 -13  -4   1        1.28        5.02      3.52 o 
 -12  -4   1       29.87       36.68      8.08 o 
 -11  -4   1       43.59       62.84     11.01 o 
 -10  -4   1      133.26      164.06      8.15 o 
  -9  -4   1       27.87       40.78      6.47 o 
  -8  -4   1     1580.95     1695.14     42.14 o 
  -7  -4   1      639.58      598.19     12.36 o 
  -6  -4   1       87.91       75.35     11.82 o 
  -5  -4   1     1172.46     1143.34     35.87 o 
  -4  -4   1     3824.74     4009.70     33.59 o 
  -3  -4   1      400.39      394.51      8.29 o 
  -2  -4   1     1955.60     1764.75     17.14 o 
  -1  -4   1    17687.45    18149.40     66.33 o 
   0  -4   1     4563.26     4802.94     44.09 o 
   1  -4   1        2.68        2.69      2.56 o 
   2  -4   1      210.71      204.61      4.24 o 
   3  -4   1      669.46      679.65     13.39 o 
   4  -4   1     1427.90     1608.80     73.52 o 
   5  -4   1     4302.66     4388.58    105.72 o 
   6  -4   1      877.53      810.59     17.28 o 
   7  -4   1      631.21      698.80     15.09 o 
   8  -4   1       26.24       36.24     18.02 o 
   9  -4   1     1038.07     1007.96     26.78 o 
  10  -4   1       40.28       35.57      6.27 o 
  11  -4   1       48.47       40.96      5.90 o 
  12  -4   1       19.05       14.45      5.48 o 
  13  -4   1      233.24      212.52      5.81 o 
 -13  -3   1      169.82      174.90      8.28 o 
 -12  -3   1      174.48      192.54      7.04 o 
 -11  -3   1      112.15       94.54      6.66 o 
 -10  -3   1      353.35      383.83     13.44 o 
  -9  -3   1      711.29      774.77     20.90 o 
  -8  -3   1      124.90      139.72      8.82 o 
  -7  -3   1        2.30        5.60     10.14 o 
  -6  -3   1     1450.06     1507.23     25.82 o 
  -5  -3   1       17.86       29.15      4.00 o 
  -4  -3   1     4000.77     3810.27     32.10 o 
  -3  -3   1     8615.97     8559.32     54.42 o 
  -2  -3   1     7861.51     7921.52     68.54 o 
  -1  -3   1    11629.72    11826.53    179.82 o 
   0  -3   1     2675.46     2771.34     26.36 o 
   1  -3   1     1481.27     1390.95     13.07 o 
   2  -3   1      367.53      335.78      7.06 o 
   3  -3   1      916.25     1035.29     69.81 o 
   4  -3   1     1132.65     1168.24     66.53 o 
   5  -3   1       22.64       38.68      3.92 o 
   6  -3   1     7888.08     9045.55    223.42 o 
   7  -3   1       72.80       77.48      8.55 o 
   8  -3   1       30.06       36.74      5.52 o 
   9  -3   1      445.17      410.35     11.07 o 
  10  -3   1      266.02      309.52      9.77 o 
  11  -3   1      120.20      133.27      6.89 o 
  12  -3   1       47.51       40.85      4.81 o 
  13  -3   1       49.31       50.01      4.01 o 
 -13  -2   1        7.26       12.89      4.94 o 
 -12  -2   1      237.70      227.79      7.84 o 
 -11  -2   1       74.52       85.91      6.62 o 
 -10  -2   1      150.00      125.49      8.35 o 
  -9  -2   1      803.30      870.77     42.49 o 
  -8  -2   1      814.16      763.54     31.11 o 
  -7  -2   1     2484.94     2665.00     52.84 o 
  -6  -2   1      150.57      159.58      5.99 o 
  -5  -2   1     9368.04    10497.79     68.34 o 
  -4  -2   1     5729.83     5337.15     69.16 o 
  -3  -2   1     1614.89     1979.40     19.45 o 
  -2  -2   1       93.21       88.55      2.69 o 
  -1  -2   1       86.24       78.44      2.41 o 
   0  -2   1     6982.69     7274.57     62.53 o 
   1  -2   1     2310.03     2256.39     14.90 o 
   2  -2   1     4601.26     5014.80     28.40 o 
   3  -2   1     5346.76     5478.21    107.30 o 
   4  -2   1      253.18      232.27      5.53 o 
   5  -2   1      543.64      743.63     38.54 o 
   6  -2   1      744.32      929.12     17.79 o 
   7  -2   1     1027.49      999.06     19.94 o 
   8  -2   1      226.04      233.77      7.61 o 
   9  -2   1     1934.30     1875.35     35.00 o 
  10  -2   1      388.13      332.27     10.31 o 
  11  -2   1      247.36      222.88      8.69 o 
  12  -2   1       32.21       19.57      5.61 o 
  13  -2   1       58.40       70.44      5.74 o 
 -13  -1   1        0.94        1.42      5.23 o 
 -12  -1   1      240.21      238.97      7.89 o 
 -11  -1   1       27.66       24.89      5.67 o 
 -10  -1   1       74.65      102.64      6.94 o 
  -9  -1   1        6.25        5.95      6.43 o 
  -8  -1   1      721.60      707.83     15.02 o 
  -7  -1   1      117.95      160.84      6.50 o 
  -6  -1   1     1859.10     2038.27     29.77 o 
  -5  -1   1     1615.57     1685.57     24.28 o 
  -4  -1   1       20.09       18.39      3.07 o 
  -3  -1   1     4847.99     5029.68    151.89 o 
  -2  -1   1      946.54      929.53     11.21 o 
  -1  -1   1     3386.93     3227.64     38.23 o 
   0  -1   1       20.03       18.66      1.34 o 
   1  -1   1     4922.13     5760.85     56.46 o 
   2  -1   1     3833.62     4194.92    140.26 o 
   3  -1   1    22525.43    26614.92    835.72 o 
   4  -1   1     4803.76     4957.14     38.06 o 
   5  -1   1      675.90      722.42     13.95 o 
   6  -1   1     4854.33     4702.72     60.05 o 
   7  -1   1     2933.15     3064.45     39.32 o 
   8  -1   1       24.25       20.09      6.67 o 
   9  -1   1       52.77       61.09      5.81 o 
  10  -1   1       48.75       53.60      6.37 o 
  11  -1   1      340.81      376.51     10.49 o 
  12  -1   1      202.17      186.66      7.18 o 
  13  -1   1        0.96       -3.03      4.32 o 
 -13   0   1      220.30      196.38     16.31 o 
 -12   0   1      101.54      111.94      6.29 o 
 -11   0   1        0.63      -11.64     18.89 o 
 -10   0   1       73.06       56.88     10.75 o 
  -9   0   1      327.45      339.47     10.21 o 
  -8   0   1       42.51       39.61      5.43 o 
  -7   0   1      210.51      179.90      6.71 o 
  -6   0   1      208.11      215.36      6.46 o 
  -5   0   1      524.74      572.91     13.17 o 
  -4   0   1     1994.53     2038.57     24.09 o 
  -3   0   1     3614.30     3444.86     54.94 o 
  -2   0   1       12.67       24.74      2.69 o 
  -1   0   1      519.45      517.54      7.04 o 
   0   0   1     3320.68     3637.79     86.99 o 
   1   0   1       48.50       42.83      2.03 o 
   2   0   1     1516.20     1505.22     26.19 o 
   3   0   1      364.62      307.08      6.53 o 
   4   0   1     1974.61     2264.57    140.48 o 
   5   0   1     1474.46     1547.70     65.27 o 
   6   0   1       21.68       52.60      6.21 o 
   7   0   1       53.22       38.69      4.48 o 
   8   0   1     2024.87     1980.67     34.04 o 
   9   0   1        0.22       -5.37     10.68 o 
  10   0   1      168.71      171.75      8.22 o 
  11   0   1       31.77       42.08      6.06 o 
  12   0   1      293.42      277.74      8.70 o 
  13   0   1      135.48      123.46      7.01 o 
 -13   1   1        2.88        4.98      3.69 o 
 -12   1   1       23.99       30.30      4.67 o 
 -11   1   1      124.74      124.15      7.60 o 
 -10   1   1      356.31      351.94     10.54 o 
  -9   1   1       13.36        5.41      8.81 o 
  -8   1   1      192.36      203.16      8.62 o 
  -7   1   1       62.01       61.65      7.28 o 
  -6   1   1      211.66      269.07      6.85 o 
  -5   1   1      434.92      457.99      9.41 o 
  -4   1   1      135.26       85.92      3.90 o 
  -3   1   1     2579.02     3062.66     54.60 o 
  -2   1   1    15020.62    16031.04    146.12 o 
  -1   1   1    29856.95    36233.32    709.50 o 
   0   1   1      388.44      420.48      5.36 o 
   1   1   1     9269.09    10485.26    149.61 o 
   2   1   1     2553.16     2453.92     70.77 o 
   3   1   1     1477.38     1470.71     29.67 o 
   4   1   1      291.17      344.36      7.45 o 
   5   1   1     2446.16     2279.10     27.99 o 
   6   1   1        0.71       11.37      4.43 o 
   7   1   1     2532.28     2651.14     51.54 o 
   8   1   1       81.29       82.26      8.68 o 
   9   1   1      317.87      307.79     13.37 o 
  10   1   1       15.85       11.35     13.88 o 
  11   1   1        6.06       14.15      8.28 o 
  12   1   1      144.22      170.31     10.69 o 
  13   1   1        0.31       -2.67      7.34 o 
 -13   2   1        6.78        4.67      4.14 o 
 -12   2   1       83.34       86.53      8.01 o 
 -11   2   1      122.71      149.32     10.55 o 
 -10   2   1       30.74       46.86      8.41 o 
  -9   2   1       23.01       33.51      8.41 o 
  -8   2   1       16.65        1.07     11.08 o 
  -7   2   1        8.12        5.87     10.68 o 
  -6   2   1       59.26       94.54      7.48 o 
  -5   2   1      941.48     1219.98     30.79 o 
  -4   2   1     3598.81     3929.69     49.73 o 
  -3   2   1     1209.08     1493.12     27.46 o 
  -2   2   1    11153.24    12515.09     79.48 o 
  -1   2   1     1304.10     1255.01     18.06 o 
   0   2   1       11.46       10.41      2.40 o 
   1   2   1      120.15      117.49      3.48 o 
   2   2   1       45.30       32.72      3.07 o 
   3   2   1     1663.80     1574.06     23.43 o 
   4   2   1     4433.58     4822.35     49.97 o 
   5   2   1     2386.14     2414.33     39.59 o 
   6   2   1      210.78      228.71      9.22 o 
   7   2   1      145.08      211.35     10.42 o 
   8   2   1      150.87      157.37     10.02 o 
   9   2   1     2025.67     2048.09     53.71 o 
  10   2   1       79.95       88.66     10.28 o 
  11   2   1      724.71      715.75     21.57 o 
  12   2   1       25.81       39.65      7.74 o 
  13   2   1        0.59        2.00      8.01 o 
 -13   3   1        3.13        1.47      6.67 o 
 -12   3   1      160.25      155.91      9.08 o 
 -11   3   1        0.01        3.07     11.21 o 
 -10   3   1      302.32      266.30     12.97 o 
  -9   3   1       74.12       49.54      8.41 o 
  -8   3   1      527.11      583.38     17.00 o 
  -7   3   1       11.86       14.15      6.01 o 
  -6   3   1      391.69      434.36     13.11 o 
  -5   3   1        4.00       11.61      5.07 o 
  -4   3   1     1174.24     1157.12     27.50 o 
  -3   3   1     3748.24     4027.49     47.62 o 
  -2   3   1     2323.26     2302.47     30.74 o 
  -1   3   1      233.23      300.15      8.84 o 
   0   3   1     1331.90     1445.50     18.14 o 
   1   3   1     6327.50     6954.72     43.48 o 
   2   3   1    14528.06    15131.72     78.97 o 
   3   3   1    18537.36    20482.57    108.17 o 
   4   3   1    16596.13    17378.54    108.01 o 
   5   3   1      986.62     1119.22     27.44 o 
   6   3   1      284.12      316.68     10.56 o 
   7   3   1     1106.92     1185.18     30.91 o 
   8   3   1        1.87       10.28     12.55 o 
   9   3   1      884.71      990.43     29.24 o 
  10   3   1      318.96      301.89     14.44 o 
  11   3   1        0.71       -4.81     13.21 o 
  12   3   1        2.76        7.61     10.54 o 
  13   3   1        9.90        5.74      9.08 o 
 -12   4   1      234.22      210.25     10.02 o 
 -11   4   1       52.26       45.79      7.74 o 
 -10   4   1        0.57        1.20     11.48 o 
  -9   4   1      254.28      276.66     13.37 o 
  -8   4   1      218.83      219.29     10.56 o 
  -7   4   1      508.31      625.70     18.07 o 
  -6   4   1      163.07      164.07      9.22 o 
  -5   4   1       55.89      133.26      7.88 o 
  -4   4   1     4291.80     4722.22     59.45 o 
  -3   4   1      638.01      721.70     21.35 o 
  -2   4   1      142.34      166.82      6.15 o 
  -1   4   1     3013.05     3248.60     34.28 o 
   0   4   1    12200.80    12257.43     71.76 o 
   1   4   1      471.68      470.59     11.95 o 
   2   4   1    33289.36    37962.13    167.10 o 
   3   4   1      132.29      135.12      5.08 o 
   4   4   1     5514.90     5762.61     55.42 o 
   5   4   1     5601.82     5862.00     63.50 o 
   6   4   1     6769.51     7677.03     82.51 o 
   7   4   1      269.92      254.15     10.56 o 
   8   4   1      677.03      693.36     20.10 o 
   9   4   1      716.14      801.25     23.72 o 
  10   4   1       38.72       38.31      9.21 o 
  11   4   1      219.50      218.75     12.03 o 
  12   4   1      186.09      196.14     10.29 o 
  13   4   1       41.24       42.05      6.14 o 
 -12   5   1       31.38       22.69      5.87 o 
 -11   5   1      247.28      237.51     11.09 o 
 -10   5   1      193.92      197.61     11.22 o 
  -9   5   1      431.46      480.39     16.99 o 
  -8   5   1      116.85      151.72     10.82 o 
  -7   5   1      442.75      409.19     14.45 o 
  -6   5   1        1.42       25.63      5.87 o 
  -5   5   1      118.80      144.93      8.68 o 
  -4   5   1      569.53      502.35     14.74 o 
  -3   5   1     1560.34     1569.89     32.17 o 
  -2   5   1        2.98        8.01      4.27 o 
  -1   5   1     2201.62     2280.07     31.23 o 
   0   5   1     7089.28     7187.37     55.36 o 
   1   5   1       77.80       83.89      4.41 o 
   2   5   1      787.33      753.25     16.81 o 
   3   5   1     7633.55     7769.02     62.10 o 
   4   5   1     4709.21     4912.09     52.56 o 
   5   5   1      134.06      207.21      8.68 o 
   6   5   1     5368.09     6029.35     73.96 o 
   7   5   1        4.12       17.62      5.87 o 
   8   5   1      205.56      217.14     11.89 o 
   9   5   1        1.41        0.00      8.14 o 
  10   5   1        6.41        8.01     14.68 o 
  11   5   1       14.90        2.40     14.15 o 
  12   5   1        0.35        0.00     10.68 o 
  13   5   1       22.93       24.43      4.54 o 
 -12   6   1        7.82       14.28      4.00 o 
 -11   6   1       72.08       83.85      7.74 o 
 -10   6   1        8.98        0.00      7.61 o 
  -9   6   1       17.40       20.69      7.34 o 
  -8   6   1       55.09       62.22     10.01 o 
  -7   6   1     1242.46     1343.12     35.35 o 
  -6   6   1      331.32      438.51     13.77 o 
  -5   6   1      737.77      815.55     25.88 o 
  -4   6   1       77.14      108.97      8.15 o 
  -3   6   1     5448.97     5248.64     63.15 o 
  -2   6   1     4214.08     4369.91     52.01 o 
  -1   6   1     4896.72     4925.04     51.85 o 
   0   6   1     3483.52     3294.67     39.07 o 
   1   6   1       11.80        1.20      3.47 o 
   2   6   1    23084.53    24651.40    134.21 o 
   3   6   1       11.89       10.55      4.14 o 
   4   6   1     6538.29     6732.92     65.62 o 
   5   6   1      314.90      303.88      9.23 o 
   6   6   1     5521.79     5338.23     70.48 o 
   7   6   1      200.62      226.09     10.16 o 
   8   6   1      933.04      975.15     27.77 o 
   9   6   1       48.37       58.21      9.48 o 
  10   6   1      610.12      650.36     20.09 o 
  11   6   1       20.65       36.17      7.88 o 
  12   6   1       77.04       95.48      8.41 o 
  13   6   1       27.10       41.38      5.07 o 
 -12   7   1       25.97       25.23      4.27 o 
 -11   7   1       23.89       28.83      6.14 o 
 -10   7   1        7.16        5.07     11.21 o 
  -9   7   1        1.84       -6.01     12.01 o 
  -8   7   1     1228.87     1326.34     37.21 o 
  -7   7   1     1250.82     1254.83     36.15 o 
  -6   7   1       21.78       38.18      6.94 o 
  -5   7   1      515.21      579.72     18.07 o 
  -4   7   1       80.96       93.88      7.34 o 
  -3   7   1       54.98       49.80      6.14 o 
  -2   7   1       44.44       37.38      5.21 o 
  -1   7   1       27.02       28.17      4.41 o 
   0   7   1      118.05      134.53      6.01 o 
   1   7   1       87.80       81.34      5.21 o 
   2   7   1     2011.51     2147.41     34.41 o 
   3   7   1     7801.91     8268.47     74.15 o 
   4   7   1      392.34      324.92     10.04 o 
   5   7   1     1347.56     1214.03     31.76 o 
   6   7   1      799.55      697.58     21.32 o 
   7   7   1      676.31      640.14     19.16 o 
   8   7   1     1279.19     1282.07     36.82 o 
   9   7   1      299.28      300.12     14.71 o 
  10   7   1      190.60      178.63     13.09 o 
  11   7   1        0.32       -9.61     11.75 o 
  12   7   1        0.07       -6.14      9.21 o 
 -11   8   1       71.88       61.16      6.54 o 
 -10   8   1        0.09        2.80     10.14 o 
  -9   8   1       16.58       26.30      8.01 o 
  -8   8   1        1.98        6.41     12.68 o 
  -7   8   1      226.10      232.25     14.17 o 
  -6   8   1      369.39      439.35     14.98 o 
  -5   8   1      960.34     1057.15     31.67 o 
  -4   8   1      519.85      510.92     15.26 o 
  -3   8   1      288.10      332.95     11.37 o 
  -2   8   1      797.08      839.54     23.35 o 
  -1   8   1      953.21     1010.53     27.14 o 
   0   8   1     1140.31     1156.71     27.31 o 
   1   8   1     7512.64     7631.83     72.39 o 
   2   8   1      166.45      189.34      7.75 o 
   3   8   1     2469.62     2252.45     39.74 o 
   4   8   1     1309.26     1206.46     30.95 o 
   5   8   1      400.76      359.22     11.51 o 
   6   8   1     2421.57     2425.80     50.60 o 
   7   8   1      676.57      686.16     20.23 o 
   8   8   1       37.55        6.27     17.49 o 
   9   8   1      145.44      152.54     11.89 o 
  10   8   1      427.85      463.95     17.53 o 
  11   8   1       68.57       59.42      9.88 o 
  12   8   1       42.19       50.47      6.01 o 
 -11   9   1       37.72       32.98      4.81 o 
 -10   9   1       90.14       87.74      8.01 o 
  -9   9   1      102.34      102.70      9.48 o 
  -8   9   1       14.00        7.34     13.48 o 
  -7   9   1       50.09       33.91      9.08 o 
  -6   9   1     2060.61     2233.75     56.95 o 
  -5   9   1      961.99      955.78     29.12 o 
  -4   9   1      407.13      377.80     13.51 o 
  -3   9   1       69.30       67.30      6.94 o 
  -2   9   1      156.65      132.80      7.88 o 
  -1   9   1      169.32      169.16      8.55 o 
   0   9   1      519.71      562.98     17.41 o 
   1   9   1       20.63       24.96      4.81 o 
   2   9   1       20.39       24.83      4.27 o 
   3   9   1      794.85      820.40     22.80 o 
   4   9   1      336.04      359.62     11.64 o 
   5   9   1       92.09       83.20      7.34 o 
   6   9   1       77.00       53.41      8.41 o 
   7   9   1      175.94      182.49     11.89 o 
   8   9   1        1.09        6.41     12.68 o 
   9   9   1      213.28      171.17     11.49 o 
  10   9   1      156.99      150.95     11.76 o 
  11   9   1      218.17      253.39     11.49 o 
  12   9   1        5.79       15.75      4.54 o 
 -10  10   1       23.26       -2.00      9.34 o 
  -9  10   1        4.42       21.22      6.54 o 
  -8  10   1       28.25       38.98      8.01 o 
  -7  10   1       83.03       89.60     10.28 o 
  -6  10   1      252.73      258.08     13.50 o 
  -5  10   1      550.80      621.41     20.21 o 
  -4  10   1       26.06        1.20     14.95 o 
  -3  10   1       55.06       85.05      6.68 o 
  -2  10   1      836.91      801.76     23.34 o 
  -1  10   1      212.47      199.66      9.09 o 
   0  10   1      492.14      414.04     11.91 o 
   1  10   1     1677.87     1746.31     40.04 o 
   2  10   1      201.28      182.27      8.29 o 
   3  10   1      203.98      230.51      9.62 o 
   4  10   1        1.02        1.87      8.41 o 
   5  10   1       33.75       28.70      7.21 o 
   6  10   1      349.54      309.70     13.51 o 
   7  10   1      976.54      905.85     25.76 o 
   8  10   1        0.14       10.01     13.75 o 
   9  10   1      391.32      333.45     14.45 o 
  10  10   1       18.76       26.16      7.34 o 
  11  10   1        0.09       -0.80      9.08 o 
 -10  11   1        2.95       -7.74      7.74 o 
  -9  11   1       36.54       35.38      6.14 o 
  -8  11   1        8.40        8.14      7.07 o 
  -7  11   1       41.25       42.05      8.41 o 
  -6  11   1       26.84       21.09      9.21 o 
  -5  11   1       12.44       23.49      8.28 o 
  -4  11   1        5.71       20.02      9.34 o 
  -3  11   1      110.78      113.25     11.08 o 
  -2  11   1        0.39       -2.27     11.35 o 
  -1  11   1      158.97      126.91      9.35 o 
   0  11   1       12.43       17.62      5.87 o 
   1  11   1     1229.72     1174.74     31.05 o 
   2  11   1      125.48      121.14      8.68 o 
   3  11   1        7.13       10.81      4.94 o 
   4  11   1      199.13      197.62     10.42 o 
   5  11   1       12.29       23.36      7.74 o 
   6  11   1       22.76       39.91      8.28 o 
   7  11   1      247.81      267.96     13.50 o 
   8  11   1       29.37       34.71      8.41 o 
   9  11   1       37.39       30.44      7.61 o 
  10  11   1      209.72      219.17     10.83 o 
  11  11   1       36.02       42.59      5.34 o 
  -9  12   1      162.07      133.75      7.22 o 
  -8  12   1       17.44       10.14     10.95 o 
  -7  12   1       64.81       76.51      8.55 o 
  -6  12   1        1.59        8.54      7.34 o 
  -5  12   1       29.99       39.25      9.48 o 
  -4  12   1     1024.34     1045.50     30.33 o 
  -3  12   1      236.03      250.17     13.10 o 
  -2  12   1      459.52      403.01     16.06 o 
  -1  12   1       35.78       37.25      6.94 o 
   0  12   1       81.19       76.51      8.81 o 
   1  12   1       34.07       44.59      6.54 o 
   2  12   1       96.58       86.53      8.68 o 
   3  12   1      162.13      146.81      9.75 o 
   4  12   1      448.16      416.89     14.58 o 
   5  12   1       48.70       47.39      8.14 o 
   6  12   1       45.17       60.21      9.48 o 
   7  12   1       22.70        7.07     12.95 o 
   8  12   1        0.76        8.68      6.54 o 
   9  12   1      114.83      135.97      9.48 o 
  10  12   1       45.27       67.69      7.34 o 
  -8  13   1       28.26       30.04      5.87 o 
  -7  13   1       28.17       36.04      7.08 o 
  -6  13   1       66.07       66.36      8.55 o 
  -5  13   1       19.96       30.97      7.48 o 
  -4  13   1       33.61       36.04      9.34 o 
  -3  13   1       27.18        2.67     14.68 o 
  -2  13   1        1.61       -1.33     11.61 o 
  -1  13   1       60.79       49.00      8.81 o 
   0  13   1        4.86        2.40     12.01 o 
   1  13   1       64.90       66.89      9.35 o 
   2  13   1       85.95       69.57      9.35 o 
   3  13   1      433.92      426.22     15.12 o 
   4  13   1       59.92       41.52      8.01 o 
   5  13   1      332.28      327.45     13.77 o 
   6  13   1        0.34       -1.07      6.81 o 
   7  13   1       86.75       88.53      8.55 o 
   8  13   1        1.77        2.80     11.21 o 
   9  13   1      193.31      194.04     10.02 o 
  -7  14   1        3.68       14.95      5.47 o 
  -6  14   1      198.06      202.18     10.56 o 
  -5  14   1      210.01      171.58     10.56 o 
  -4  14   1      106.84      105.50      9.75 o 
  -3  14   1      381.06      389.46     16.72 o 
  -2  14   1      130.49      152.53     11.49 o 
  -1  14   1      238.90      230.40     12.70 o 
   0  14   1       40.45       39.78      7.48 o 
   1  14   1      232.75      247.76     12.03 o 
   2  14   1      242.68      243.36     12.96 o 
   3  14   1       96.40       86.80     10.42 o 
   4  14   1        1.21      -11.35     11.35 o 
   5  14   1        0.69        3.20      9.74 o 
   6  14   1       18.86       23.36      6.14 o 
   7  14   1        2.02       -8.14     10.94 o 
   8  14   1      410.62      402.81     13.65 o 
  -6  15   1       62.51       60.35      6.54 o 
  -5  15   1       15.36       19.22      5.87 o 
  -4  15   1       81.87       92.41      9.08 o 
  -3  15   1       33.19       28.17      9.08 o 
  -2  15   1        1.87       -7.07     12.95 o 
  -1  15   1        0.22       14.15      7.07 o 
   0  15   1        0.68        3.47      7.07 o 
   1  15   1      198.87      210.04     11.49 o 
   2  15   1       18.11        2.27     12.15 o 
   3  15   1       79.72       80.12      8.55 o 
   4  15   1        1.20        6.14      9.21 o 
   5  15   1        1.70        4.67      5.74 o 
   6  15   1      157.11      152.84      8.55 o 
   7  15   1       81.89      100.43      7.34 o 
  -5  16   1       69.90       61.43      5.88 o 
  -4  16   1       11.25        2.94     10.41 o 
  -3  16   1       84.90       98.69      8.01 o 
  -2  16   1       34.65       34.18      6.81 o 
  -1  16   1       85.01       73.58      9.08 o 
   0  16   1      145.46      119.82     10.15 o 
   1  16   1       93.52       98.42      9.08 o 
   2  16   1        6.40        8.68     12.55 o 
   3  16   1      139.59      128.10      9.22 o 
   4  16   1       39.14       36.31      5.87 o 
   5  16   1       49.73       35.92      6.81 o 
   6  16   1       13.85       21.62      5.21 o 
  -3  17   1        4.26       -2.40      7.88 o 
  -2  17   1        1.18       -2.14      7.87 o 
  -1  17   1        4.50        9.34      6.27 o 
   0  17   1       29.25       38.31      6.41 o 
   1  17   1       23.41       30.04      6.27 o 
   2  17   1       59.52       66.49      6.94 o 
   3  17   1       33.27       28.70      7.21 o 
   4  17   1        2.29       -0.67      8.41 o 
  -3 -17   2       19.12       20.16      6.14 o 
  -2 -17   2       39.15       38.72      6.01 o 
  -1 -17   2        0.32        5.61      9.08 o 
   0 -17   2        4.56        3.60      8.68 o 
   1 -17   2       42.16       54.07      6.41 o 
   2 -17   2       17.20       16.95      5.47 o 
   3 -17   2        2.80        2.40      7.74 o 
  -5 -16   2       31.67       42.59      5.87 o 
  -4 -16   2       25.91       39.65      6.01 o 
  -3 -16   2       50.85       48.47      6.54 o 
  -2 -16   2       57.56       49.27      7.08 o 
  -1 -16   2       29.17       30.44      6.41 o 
   0 -16   2       13.08        8.54     11.35 o 
   1 -16   2      250.60      245.01     11.23 o 
   2 -16   2        5.43       -0.93     10.01 o 
   3 -16   2        3.51        3.47      6.01 o 
   4 -16   2        2.40        6.81      9.08 o 
   5 -16   2        0.03       -7.87      7.87 o 
  -6 -15   2       13.87       -5.07     11.75 o 
  -5 -15   2       22.31       10.28     11.08 o 
  -4 -15   2        5.51        3.74      9.34 o 
  -3 -15   2        0.18        0.00      6.94 o 
  -2 -15   2      219.52      233.99     11.49 o 
  -1 -15   2       48.35       47.53      7.61 o 
   0 -15   2       45.94       44.32      8.81 o 
   1 -15   2      101.08       86.00      8.95 o 
   2 -15   2        3.63        8.81     10.01 o 
   3 -15   2       79.35      103.49      8.68 o 
   4 -15   2       45.62       60.48      8.01 o 
   5 -15   2       67.33       77.98      6.94 o 
   6 -15   2       16.55       16.55      5.47 o 
  -7 -14   2       81.29       94.28      7.75 o 
  -6 -14   2        3.18        9.21     10.14 o 
  -5 -14   2      121.58      115.53      9.22 o 
  -4 -14   2       27.58       17.35      7.61 o 
  -3 -14   2       72.12       76.38      8.95 o 
  -2 -14   2      293.85      287.55     13.77 o 
  -1 -14   2        5.44        2.27     10.41 o 
   0 -14   2       39.76       37.91      8.28 o 
   1 -14   2      276.99      282.04     14.57 o 
   2 -14   2       28.17       22.16      8.54 o 
   3 -14   2        2.57      -13.48     13.48 o 
   4 -14   2       36.38       38.31      8.41 o 
   5 -14   2        1.53       -8.81     12.15 o 
   6 -14   2        4.91        2.80     10.14 o 
   7 -14   2       24.83       19.62      6.54 o 
   8 -14   2        3.18       10.01      4.14 o 
  -8 -13   2        5.68       14.42      5.61 o 
  -7 -13   2        2.48        1.87     10.54 o 
  -6 -13   2       72.97       54.88      8.55 o 
  -5 -13   2      184.73      190.25     12.43 o 
  -4 -13   2      238.96      223.85     12.70 o 
  -3 -13   2       75.20       64.09      9.35 o 
  -2 -13   2      895.08      875.69     27.09 o 
  -1 -13   2       61.28       51.54      8.14 o 
   0 -13   2      177.13      183.16     11.76 o 
   1 -13   2      404.76      429.76     15.78 o 
   2 -13   2      542.98      562.59     18.87 o 
   3 -13   2      376.58      376.07     16.72 o 
   4 -13   2       30.16       42.58      9.08 o 
   5 -13   2       46.34       32.84      8.81 o 
   6 -13   2      119.37       92.69     10.15 o 
   7 -13   2       31.81       36.44      6.54 o 
   8 -13   2        8.57        8.01      5.07 o 
   9 -13   2       91.75       85.21      6.01 o 
  -9 -12   2       14.83       10.95      6.94 o 
  -8 -12   2       36.25       51.66      7.74 o 
  -7 -12   2       36.49       27.77      7.74 o 
  -6 -12   2       53.52       49.80      8.28 o 
  -5 -12   2      244.70      262.88     13.10 o 
  -4 -12   2       67.55       75.57      8.14 o 
  -3 -12   2      208.10      204.17     12.43 o 
  -2 -12   2     1686.95     1686.60     45.92 o 
  -1 -12   2      131.03      119.41      9.88 o 
   0 -12   2      137.17      133.70     10.02 o 
   1 -12   2      196.68      169.02     11.36 o 
   2 -12   2      162.62      165.11     10.82 o 
   3 -12   2      786.00      792.64     23.86 o 
   4 -12   2      396.28      419.44     16.99 o 
   5 -12   2        3.18        6.67     12.01 o 
   6 -12   2        2.51        7.74     12.81 o 
   7 -12   2        1.60        8.94     12.28 o 
   8 -12   2        2.71       -2.80      9.21 o 
   9 -12   2       24.51       20.42      5.47 o 
 -10 -11   2       38.98       28.30      6.01 o 
  -9 -11   2        0.73       -4.81      9.61 o 
  -8 -11   2       54.79       65.02      7.88 o 
  -7 -11   2       38.48       30.30      8.54 o 
  -6 -11   2        5.26       13.61      7.34 o 
  -5 -11   2       24.53       29.63      7.07 o 
  -4 -11   2      299.44      286.22     13.50 o 
  -3 -11   2      898.53      883.18     28.70 o 
  -2 -11   2      136.17      161.22     10.02 o 
  -1 -11   2      411.78      380.73     12.84 o 
   0 -11   2     2367.89     2342.11     50.71 o 
   1 -11   2      368.78      319.92     12.30 o 
   2 -11   2      755.97      686.88     20.51 o 
   3 -11   2       57.70       58.21      8.14 o 
   4 -11   2       51.87       76.10     10.01 o 
   5 -11   2      817.23      840.09     26.81 o 
   6 -11   2     1343.83     1447.94     39.65 o 
   7 -11   2      134.04      139.58     11.35 o 
   8 -11   2      367.03      341.57     14.04 o 
   9 -11   2      137.02      118.22      8.68 o 
  10 -11   2        0.28       -3.07      7.87 o 
 -10 -10   2      185.72      179.86     10.02 o 
  -9 -10   2      145.12      161.50     10.95 o 
  -8 -10   2       17.08       15.88      7.34 o 
  -7 -10   2      230.09      260.45     12.56 o 
  -6 -10   2       26.69       10.95     13.35 o 
  -5 -10   2      217.04      172.51     11.22 o 
  -4 -10   2     1625.40     1419.15     40.80 o 
  -3 -10   2       16.01       24.96      5.74 o 
  -2 -10   2       48.39       24.03      6.27 o 
  -1 -10   2      585.41      580.43     17.28 o 
   0 -10   2        2.82        8.68      8.68 o 
   1 -10   2        0.89       -9.74      9.74 o 
   2 -10   2      135.10      163.23      9.48 o 
   3 -10   2        2.71       -9.34     12.55 o 
   4 -10   2      243.21      228.28     11.63 o 
   5 -10   2      786.56      772.46     24.26 o 
   6 -10   2       71.47       88.66     10.95 o 
   7 -10   2       34.61       48.06      9.34 o 
   8 -10   2       62.37       66.49      9.61 o 
   9 -10   2        6.64       -7.21     11.21 o 
  10 -10   2       16.32        5.34      9.88 o 
  11 -10   2        3.47        0.93      6.94 o 
 -11  -9   2      236.31      258.94      9.89 o 
 -10  -9   2       60.57       61.82      8.68 o 
  -9  -9   2       61.31       71.43      8.55 o 
  -8  -9   2       93.60       94.95     10.28 o 
  -7  -9   2       59.94       64.22      8.81 o 
  -6  -9   2      234.18      249.77     12.96 o 
  -5  -9   2      513.12      536.47     15.66 o 
  -4  -9   2       21.48        9.34     11.08 o 
  -3  -9   2     1410.83     1394.60     35.66 o 
  -2  -9   2     2422.04     2260.60     44.01 o 
  -1  -9   2      168.71      168.88      8.15 o 
   0  -9   2     2194.81     2303.50     43.02 o 
   1  -9   2      312.85      341.01     10.70 o 
   2  -9   2       39.45       48.86      5.74 o 
   3  -9   2     1454.63     1458.61     37.96 o 
   4  -9   2      710.94      732.00     21.04 o 
   5  -9   2       10.80       11.75     11.75 o 
   6  -9   2     3384.40     3522.02     70.80 o 
   7  -9   2      179.28      185.97     13.49 o 
   8  -9   2       41.07       49.93      8.94 o 
   9  -9   2        0.05        5.74      6.81 o 
  10  -9   2       19.34       10.95     11.88 o 
  11  -9   2        1.35        6.41      5.07 o 
 -11  -8   2       33.86       25.50      5.47 o 
 -10  -8   2      181.63      152.98     10.82 o 
  -9  -8   2        3.25      -14.28     14.28 o 
  -8  -8   2       51.75       48.60      9.21 o 
  -7  -8   2       40.95       44.32      7.34 o 
  -6  -8   2       52.23       34.31      7.74 o 
  -5  -8   2       62.47       76.24      7.61 o 
  -4  -8   2      183.62      183.86      8.28 o 
  -3  -8   2      224.93      233.64      8.69 o 
  -2  -8   2     1828.68     1562.88     33.49 o 
  -1  -8   2     1698.47     1806.66     34.82 o 
   0  -8   2     1238.14     1104.13     27.05 o 
   1  -8   2      193.37      164.25      6.95 o 
   2  -8   2       22.17       25.76      4.94 o 
   3  -8   2      636.68      574.76     16.75 o 
   4  -8   2      907.72      997.68     27.91 o 
   5  -8   2      715.28      692.23     20.51 o 
   6  -8   2      692.49      686.00     21.04 o 
   7  -8   2      245.65      189.78     13.23 o 
   8  -8   2       73.45       63.96     10.41 o 
   9  -8   2       36.27       29.37      9.75 o 
  10  -8   2       60.46       64.89      8.28 o 
  11  -8   2        0.26       -6.14      9.88 o 
  12  -8   2        0.02        0.53      5.87 o 
 -12  -7   2        3.55       -2.67      7.61 o 
 -11  -7   2      493.25      450.71     13.92 o 
 -10  -7   2       67.11       73.97      9.21 o 
  -9  -7   2      288.11      315.61     14.70 o 
  -8  -7   2      166.26      153.63     11.76 o 
  -7  -7   2      101.65      100.56     10.68 o 
  -6  -7   2      234.79      213.70     10.29 o 
  -5  -7   2     3648.55     3524.41     57.53 o 
  -4  -7   2      302.32      274.00      9.49 o 
  -3  -7   2        6.77        1.87      8.14 o 
  -2  -7   2     2342.48     2050.74     35.14 o 
  -1  -7   2     3082.76     3095.61     42.30 o 
   0  -7   2      987.93      954.74     23.39 o 
   1  -7   2       64.00       58.09      5.34 o 
   2  -7   2      178.23      137.52      6.55 o 
   3  -7   2      562.24      540.09     16.48 o 
   4  -7   2      136.86      142.41      7.35 o 
   5  -7   2      955.28      948.85     28.33 o 
   6  -7   2      355.27      370.34     13.78 o 
   7  -7   2      791.11      791.18     24.00 o 
   8  -7   2       16.18        0.00      9.08 o 
   9  -7   2      687.09      670.58     21.70 o 
  10  -7   2        2.31        3.34     11.21 o 
  11  -7   2        0.22      -11.35     11.35 o 
  12  -7   2      114.50       95.50      6.54 o 
 -12  -6   2      147.16      147.63      7.48 o 
 -11  -6   2        4.13       -1.87      9.48 o 
 -10  -6   2        7.66       18.02      7.21 o 
  -9  -6   2      174.52      194.38     12.16 o 
  -8  -6   2      776.27      824.39     23.59 o 
  -7  -6   2      730.82      725.27     21.71 o 
  -6  -6   2      376.05      350.46     11.64 o 
  -5  -6   2      192.83      247.35      9.49 o 
  -4  -6   2      203.20      225.61      8.42 o 
  -3  -6   2      217.24      539.14     15.77 o 
  -2  -6   2     1176.68     1245.17     25.05 o 
  -1  -6   2      375.65      417.98     12.58 o 
   0  -6   2     1274.54     1331.81     24.82 o 
   1  -6   2     1273.64     1203.13     24.14 o 
   2  -6   2      573.97      555.90     15.55 o 
   3  -6   2      418.80      411.84     11.78 o 
   4  -6   2        4.92        9.48      5.07 o 
   5  -6   2     1873.02     1837.88     41.87 o 
   6  -6   2      335.69      317.10     12.71 o 
   7  -6   2      278.86      290.36     13.10 o 
   8  -6   2      866.46      776.16     22.80 o 
   9  -6   2      557.61      544.57     18.07 o 
  10  -6   2       35.94       46.32      8.28 o 
  11  -6   2      185.83      179.30     10.69 o 
  12  -6   2       14.72        6.27      5.47 o 
 -12  -5   2       74.63       58.89      6.81 o 
 -11  -5   2        0.26       10.01      6.01 o 
 -10  -5   2       14.19       29.50      7.34 o 
  -9  -5   2      624.87      664.88     20.22 o 
  -8  -5   2     1752.86     1800.56     50.93 o 
  -7  -5   2      630.94      633.44     18.89 o 
  -6  -5   2     1739.78     1665.57     40.59 o 
  -5  -5   2     3514.79     3255.21     51.46 o 
  -4  -5   2       14.09       21.09      4.14 o 
  -3  -5   2     1299.74     1490.58     27.64 o 
  -2  -5   2     1140.99     1109.56     21.97 o 
  -1  -5   2     1357.83     1387.65     23.11 o 
   0  -5   2      836.10      779.05     17.36 o 
   1  -5   2       22.75       44.06      3.87 o 
   2  -5   2      488.17      468.81     13.00 o 
   3  -5   2       54.22       66.77      5.07 o 
   4  -5   2     1109.12     1234.89     29.74 o 
   5  -5   2      495.81      457.48     14.33 o 
   6  -5   2      163.51      164.34      9.75 o 
   7  -5   2      173.06      157.39      9.89 o 
   8  -5   2      273.49      270.96     13.23 o 
   9  -5   2      564.80      526.66     17.81 o 
  10  -5   2       38.54        9.75     14.55 o 
  11  -5   2      199.30      191.20     11.49 o 
  12  -5   2       62.52       65.29      6.28 o 
  13  -5   2       12.80       12.95      4.27 o 
 -12  -4   2       53.81       53.14      6.54 o 
 -11  -4   2       68.01       87.99      8.28 o 
 -10  -4   2      334.74      354.86     15.11 o 
  -9  -4   2      437.74      380.07     15.92 o 
  -8  -4   2      158.48      160.31     11.49 o 
  -7  -4   2      107.95       91.62      8.68 o 
  -6  -4   2     1351.10     1335.27     35.53 o 
  -5  -4   2       23.85       42.32      4.94 o 
  -4  -4   2       31.00       43.26      4.41 o 
  -3  -4   2     1207.10     1330.78     24.68 o 
  -2  -4   2     5926.23     5929.80     49.78 o 
  -1  -4   2        8.82        7.34      2.80 o 
   0  -4   2     1459.33     1417.40     20.49 o 
   1  -4   2     1622.37     1366.93     20.93 o 
   2  -4   2     6044.71     5341.58     47.87 o 
   3  -4   2      787.38      735.66     19.09 o 
   4  -4   2     3639.90     4365.88     53.03 o 
   5  -4   2    20922.93    22014.64    153.13 o 
   6  -4   2     3143.29     3488.26     59.79 o 
   7  -4   2     1755.23     1782.72     44.78 o 
   8  -4   2      300.06      305.90     12.70 o 
   9  -4   2      373.54      379.42     14.98 o 
  10  -4   2      220.10      230.77     12.16 o 
  11  -4   2      124.76      113.66      9.75 o 
  12  -4   2       53.72       42.19      7.61 o 
  13  -4   2        1.87       -0.53      7.74 o 
 -12  -3   2       34.40       26.57      6.14 o 
 -11  -3   2      257.29      259.43     12.70 o 
 -10  -3   2      339.57      318.90     15.11 o 
  -9  -3   2      363.62      274.55     14.31 o 
  -8  -3   2       60.64       88.39      8.55 o 
  -7  -3   2       40.23       42.85      7.48 o 
  -6  -3   2     4444.76     4703.53     67.51 o 
  -5  -3   2      779.79      816.68     21.07 o 
  -4  -3   2      648.22      606.87     16.91 o 
  -3  -3   2     1618.15     1511.38     25.75 o 
  -2  -3   2        6.04        0.27      5.34 o 
  -1  -3   2    35362.02    38264.37    163.51 o 
   0  -3   2      165.63      154.12      4.68 o 
   1  -3   2     2023.01     1454.22     19.48 o 
   2  -3   2       15.90       34.44      3.47 o 
   3  -3   2     5744.29     5188.61     49.86 o 
   4  -3   2    10386.55    10509.17     84.97 o 
   5  -3   2      253.13      280.70      9.76 o 
   6  -3   2     6147.42     6913.22     81.84 o 
   7  -3   2      185.04      235.58     10.82 o 
   8  -3   2     2205.21     2263.29     52.30 o 
   9  -3   2        0.29        6.14      7.34 o 
  10  -3   2      549.98      538.79     18.47 o 
  11  -3   2        1.18        8.94     13.35 o 
  12  -3   2       12.71        8.94      6.27 o 
  13  -3   2      126.55      123.96      7.35 o 
 -13  -2   2       98.84       93.36      6.14 o 
 -12  -2   2      150.34      123.97      8.68 o 
 -11  -2   2      222.70      198.18     11.76 o 
 -10  -2   2      256.59      273.32     13.77 o 
  -9  -2   2      259.44      294.18     14.03 o 
  -8  -2   2      133.41      130.23      9.48 o 
  -7  -2   2      849.59      839.36     24.15 o 
  -6  -2   2      335.60      319.97     11.24 o 
  -5  -2   2      255.88      247.39      8.83 o 
  -4  -2   2      996.21      913.17     23.29 o 
  -3  -2   2     2751.43     2733.31     34.30 o 
  -2  -2   2    13044.22    13863.51     78.82 o 
  -1  -2   2     6191.13     6416.49     42.17 o 
   0  -2   2     1737.56     1046.95     13.76 o 
   1  -2   2     4233.26     2495.84     23.46 o 
   2  -2   2    10640.93     9835.86     61.25 o 
   3  -2   2    37335.54    45780.75    208.86 o 
   4  -2   2       11.02       27.23      5.07 o 
   5  -2   2      206.07      286.77      9.89 o 
   6  -2   2      583.32      612.60     19.03 o 
   7  -2   2      655.31      689.82     20.77 o 
   8  -2   2      786.13      879.03     26.28 o 
   9  -2   2      314.97      324.50     14.44 o 
  10  -2   2        0.68       -6.14     12.28 o 
  11  -2   2       21.76       30.97      8.01 o 
  12  -2   2        6.94       -0.93     11.21 o 
  13  -2   2       43.89       38.18      5.21 o 
 -13  -1   2        0.75       -6.27      6.81 o 
 -12  -1   2      149.37      120.10      8.82 o 
 -11  -1   2        0.54       -6.41     11.61 o 
 -10  -1   2        2.42        4.94     10.94 o 
  -9  -1   2        3.63        6.27     12.55 o 
  -8  -1   2      769.85      672.38     19.71 o 
  -7  -1   2       35.92       47.66      7.08 o 
  -6  -1   2     3744.75     3473.74     57.16 o 
  -5  -1   2      415.84      491.11     15.26 o 
  -4  -1   2       65.29       60.36      4.67 o 
  -3  -1   2     1784.86     1752.39     27.48 o 
  -2  -1   2    11927.13    12242.85     73.20 o 
  -1  -1   2     9921.39     7268.17     45.02 o 
   0  -1   2      653.95      117.63      3.52 o 
   1  -1   2     3009.12     1388.25     15.35 o 
   2  -1   2    10616.57    11928.43     67.25 o 
   3  -1   2    58626.89    79323.42    327.61 o 
   4  -1   2    11799.18    14618.74    101.74 o 
   5  -1   2     1211.37     1389.45     31.28 o 
   6  -1   2      972.91      858.72     24.06 o 
   7  -1   2       90.64      134.88      8.28 o 
   8  -1   2     1231.97     1279.68     38.58 o 
   9  -1   2        7.00       -7.07     10.68 o 
  10  -1   2      346.33      370.67     14.84 o 
  11  -1   2       56.24       45.66      9.35 o 
  12  -1   2       31.23        7.74     12.55 o 
  13  -1   2       44.35       42.59      6.14 o 
 -13   0   2       46.63       20.16      5.34 o 
 -12   0   2      207.38      182.54     10.29 o 
 -11   0   2       73.41       78.78      8.41 o 
 -10   0   2      103.19       85.20      9.62 o 
  -9   0   2        4.47      -13.48     13.48 o 
  -8   0   2     1045.81     1162.24     33.30 o 
  -7   0   2       33.54       42.99      6.01 o 
  -6   0   2      281.15      289.64     10.97 o 
  -5   0   2       43.38       46.73      5.61 o 
  -4   0   2     6623.51     6927.11     68.19 o 
  -3   0   2     1050.29     1030.73     22.28 o 
  -2   0   2       68.28       79.23      4.68 o 
  -1   0   2      344.85      222.98      6.72 o 
   0   0   2      110.36       15.53      2.41 o 
   1   0   2      133.68      113.17      3.21 o 
   2   0   2     2609.34     3429.19     32.14 o 
   3   0   2     1282.22     1651.42     26.61 o 
   4   0   2     1435.12     1440.06     28.31 o 
   5   0   2     1148.19     1159.98     28.30 o 
   6   0   2      373.37      408.20     12.31 o 
   7   0   2       61.66       62.49      7.34 o 
   8   0   2     1743.32     1887.21     47.33 o 
   9   0   2       61.97       67.56      8.28 o 
  10   0   2       24.25       28.57      8.68 o 
  11   0   2      225.43      209.80     11.89 o 
  12   0   2       58.31       43.39      7.88 o 
  13   0   2       59.92       89.86      6.94 o 
 -13   1   2       26.33       16.82      4.67 o 
 -12   1   2       97.39       84.40      7.61 o 
 -11   1   2      464.61      484.25     15.52 o 
 -10   1   2      120.44      104.31      9.48 o 
  -9   1   2       78.37       92.94      9.61 o 
  -8   1   2      230.26      287.33     12.43 o 
  -7   1   2      202.66      250.83     10.96 o 
  -6   1   2      128.51       98.45      7.61 o 
  -5   1   2     1579.61     1631.84     35.65 o 
  -4   1   2        4.92       14.28      4.54 o 
  -3   1   2      559.51      626.56     16.38 o 
  -2   1   2    10714.23    10120.69     70.98 o 
  -1   1   2     1079.23      942.22     17.16 o 
   0   1   2     1992.20     2243.49     23.66 o 
   1   1   2    17225.04    15877.95     71.08 o 
   2   1   2     1993.98     2156.68     25.14 o 
   3   1   2    11978.41    13172.66     84.80 o 
   4   1   2       89.15      156.04      6.81 o 
   5   1   2        2.91        8.14      8.81 o 
   6   1   2      427.15      397.78     12.32 o 
   7   1   2     1076.70     1211.87     36.02 o 
   8   1   2        2.23        7.47      6.41 o 
   9   1   2      279.04      284.20     13.37 o 
  10   1   2        1.30        1.20     15.22 o 
  11   1   2      135.38      143.18     10.69 o 
  12   1   2       92.08      103.76      8.95 o 
  13   1   2      106.35      119.93      7.75 o 
 -13   2   2        3.70        5.34      4.00 o 
 -12   2   2      104.41       94.02      7.35 o 
 -11   2   2       26.65       33.11      7.08 o 
 -10   2   2        9.78       17.62      7.07 o 
  -9   2   2       34.13       37.25      7.21 o 
  -8   2   2       26.16        0.00     13.48 o 
  -7   2   2      415.10      463.09     14.05 o 
  -6   2   2      201.24      179.35      9.62 o 
  -5   2   2     3137.36     3500.71     53.24 o 
  -4   2   2     3170.39     3254.73     46.87 o 
  -3   2   2     6859.86     7295.74     65.74 o 
  -2   2   2     6072.17     6366.47     55.68 o 
  -1   2   2    10761.06    11893.59     73.89 o 
   0   2   2    11298.02    12953.09     69.59 o 
   1   2   2     3791.86     3963.23     29.14 o 
   2   2   2     8668.49     9332.52     54.61 o 
   3   2   2     1985.78     2368.30     29.25 o 
   4   2   2     1712.69     2013.87     31.35 o 
   5   2   2     2615.54     3010.36     44.72 o 
   6   2   2      759.45      815.52     23.22 o 
   7   2   2       11.33       17.89      6.54 o 
   8   2   2      254.41      247.29     12.03 o 
   9   2   2      656.15      751.21     22.24 o 
  10   2   2      205.87      265.63     12.96 o 
  11   2   2        0.12       -1.20     12.15 o 
  12   2   2       34.59        2.00     12.01 o 
  13   2   2       14.88       21.22      5.61 o 
 -12   3   2       98.92       95.09      6.94 o 
 -11   3   2      120.39      111.52      8.68 o 
 -10   3   2        7.15        3.47     12.68 o 
  -9   3   2      674.24      754.94     23.04 o 
  -8   3   2        3.33       -1.20     11.48 o 
  -7   3   2       59.80       76.51      8.28 o 
  -6   3   2      326.22      436.02     12.71 o 
  -5   3   2     1518.71     1553.04     35.48 o 
  -4   3   2     2076.24     2043.72     38.13 o 
  -3   3   2      959.61      947.24     23.97 o 
  -2   3   2     3147.50     2998.71     38.13 o 
  -1   3   2    10696.75    11575.23     74.27 o 
   0   3   2     6688.64     7223.37     49.19 o 
   1   3   2    17026.30    19351.65     93.04 o 
   2   3   2     2172.61     2373.75     24.84 o 
   3   3   2    23547.67    25814.96    128.18 o 
   4   3   2      472.36      597.62     17.43 o 
   5   3   2     2662.79     2722.31     41.70 o 
   6   3   2      260.78      215.55      8.96 o 
   7   3   2      599.67      696.53     21.97 o 
   8   3   2       29.11       36.31      8.01 o 
   9   3   2     1422.76     1641.67     48.15 o 
  10   3   2        0.22       -3.87     13.08 o 
  11   3   2        8.30      -13.48     13.48 o 
  12   3   2       39.42       41.52      7.88 o 
  13   3   2        2.78        2.00      7.61 o 
 -12   4   2        3.65        3.87      7.74 o 
 -11   4   2        3.50      -10.01     10.01 o 
 -10   4   2       28.49       29.10      7.88 o 
  -9   4   2        1.91        9.61     12.01 o 
  -8   4   2        2.42        0.00     11.75 o 
  -7   4   2     1276.52     1375.00     41.41 o 
  -6   4   2       14.87       23.76      5.74 o 
  -5   4   2     2351.49     2547.93     48.00 o 
  -4   4   2     1778.38     1900.17     38.15 o 
  -3   4   2      522.38     1016.44     25.88 o 
  -2   4   2     4953.07     4880.69     51.35 o 
  -1   4   2     1542.28     1564.84     25.25 o 
   0   4   2      195.11      279.62      8.16 o 
   1   4   2     1465.80     1624.73     22.14 o 
   2   4   2    13827.09    15177.70     84.12 o 
   3   4   2     6115.91     6388.06     51.56 o 
   4   4   2       20.30        5.61      6.54 o 
   5   4   2     4672.81     4992.11     57.31 o 
   6   4   2      606.08      669.81     21.71 o 
   7   4   2     2153.44     2404.01     49.36 o 
   8   4   2      705.21      709.57     21.98 o 
   9   4   2      563.96      615.45     19.55 o 
  10   4   2       84.12       98.28     10.68 o 
  11   4   2       24.93       40.45      8.54 o 
  12   4   2       84.39       98.01      8.68 o 
  13   4   2        4.31       12.41      4.54 o 
 -12   5   2        2.86        4.14      6.94 o 
 -11   5   2       76.42       67.03      7.74 o 
 -10   5   2       85.49       61.43      8.68 o 
  -9   5   2        4.88       -3.60     10.68 o 
  -8   5   2      958.45     1004.46     28.98 o 
  -7   5   2      194.06      182.52     10.15 o 
  -6   5   2       83.16       63.83      8.15 o 
  -5   5   2      358.37      350.78     11.51 o 
  -4   5   2        9.15       49.65      6.27 o 
  -3   5   2       18.85       14.82      5.21 o 
  -2   5   2     6673.43     7121.19     66.88 o 
  -1   5   2        1.78       -4.67      6.27 o 
   0   5   2     7656.86     7327.09     58.40 o 
   1   5   2    20690.55    21409.09    114.33 o 
   2   5   2     1905.52     2036.55     27.45 o 
   3   5   2    17229.36    18038.91    105.52 o 
   4   5   2     2297.60     2227.76     34.37 o 
   5   5   2       49.53       59.28      6.01 o 
   6   5   2      959.92     1075.85     30.22 o 
   7   5   2     1943.37     2075.11     46.31 o 
   8   5   2       28.79       -3.47     13.88 o 
   9   5   2      195.19      237.83     13.36 o 
  10   5   2      176.06      196.79     13.49 o 
  11   5   2      258.84      326.39     14.43 o 
  12   5   2      182.69      209.77     10.29 o 
  13   5   2       16.04       18.15      5.47 o 
 -12   6   2        7.26        8.54      4.00 o 
 -11   6   2       21.07       10.28      6.27 o 
 -10   6   2        6.54      -12.41     12.41 o 
  -9   6   2       14.87       17.75      8.28 o 
  -8   6   2      345.18      338.31     14.71 o 
  -7   6   2        0.47       -9.48     13.08 o 
  -6   6   2       91.29      131.67      8.68 o 
  -5   6   2      806.51      905.56     27.23 o 
  -4   6   2      356.70      317.22     11.24 o 
  -3   6   2     1348.58     1234.93     31.13 o 
  -2   6   2      119.75      140.28      6.55 o 
  -1   6   2      388.55      361.95     10.58 o 
   0   6   2     5455.36     5280.63     52.10 o 
   1   6   2     1337.35     1419.74     25.38 o 
   2   6   2     4198.63     4250.48     44.88 o 
   3   6   2       68.38       76.12      4.94 o 
   4   6   2     3238.31     3413.15     44.66 o 
   5   6   2        9.41       24.96      5.07 o 
   6   6   2       20.12       46.59      6.41 o 
   7   6   2      337.59      315.88     11.90 o 
   8   6   2      702.55      637.51     19.96 o 
   9   6   2        0.53       -4.00     13.35 o 
  10   6   2       23.15       20.16      8.01 o 
  11   6   2      595.05      644.60     18.61 o 
  12   6   2       80.52       91.20      8.81 o 
  13   6   2        0.12        2.14      7.21 o 
 -11   7   2       23.27       27.10      5.61 o 
 -10   7   2      124.50      114.06      9.62 o 
  -9   7   2        7.85        4.54     12.68 o 
  -8   7   2       52.70       68.62      8.68 o 
  -7   7   2      207.08      167.29     11.09 o 
  -6   7   2      798.23      947.07     26.81 o 
  -5   7   2      125.63      144.52      9.62 o 
  -4   7   2       70.23       52.74      6.68 o 
  -3   7   2      732.97      653.20     18.78 o 
  -2   7   2       86.00       72.92      5.61 o 
  -1   7   2       16.05       13.62      4.14 o 
   0   7   2      581.12      628.24     16.89 o 
   1   7   2     4108.56     4093.25     47.90 o 
   2   7   2      831.15      783.11     20.95 o 
   3   7   2      624.32      609.73     16.62 o 
   4   7   2      745.98      640.25     18.24 o 
   5   7   2     1228.92     1187.51     30.80 o 
   6   7   2     2040.03     2032.35     43.09 o 
   7   7   2      257.05      288.98     12.43 o 
   8   7   2        0.47        2.27     10.41 o 
   9   7   2        3.76       -2.40     14.42 o 
  10   7   2      356.14      398.63     17.12 o 
  11   7   2        2.95       11.08     13.21 o 
  12   7   2        0.17      -10.54     10.54 o 
 -11   8   2       13.55       12.28      4.14 o 
 -10   8   2       10.00        6.01      6.01 o 
  -9   8   2       33.19       22.83      7.61 o 
  -8   8   2      188.29      218.58     12.43 o 
  -7   8   2      311.14      315.65     14.17 o 
  -6   8   2       25.21       18.56      8.68 o 
  -5   8   2       12.12       20.02      7.07 o 
  -4   8   2       13.15       29.90      6.41 o 
  -3   8   2       72.53      113.37      8.28 o 
  -2   8   2     1033.46      888.21     24.86 o 
  -1   8   2      136.07      142.55      6.95 o 
   0   8   2       13.57       20.16      4.40 o 
   1   8   2     1540.69     1386.68     29.68 o 
   2   8   2        5.40       -2.94      8.28 o 
   3   8   2     1001.77      983.96     26.20 o 
   4   8   2      718.96      802.69     21.72 o 
   5   8   2      107.30      131.95      8.01 o 
   6   8   2      246.03      327.60     12.03 o 
   7   8   2      415.40      363.47     14.31 o 
   8   8   2      107.99      105.24     10.68 o 
   9   8   2      878.60      868.24     26.55 o 
  10   8   2        2.09        1.20     12.68 o 
  11   8   2       11.25       12.41      7.21 o 
  12   8   2        3.30       -6.41     10.01 o 
 -11   9   2        8.96        7.61      4.27 o 
 -10   9   2        3.56        3.74      5.21 o 
  -9   9   2        3.12       -6.94      9.88 o 
  -8   9   2       70.57       58.08      9.48 o 
  -7   9   2        1.50       11.61     11.61 o 
  -6   9   2      457.67      443.01     16.86 o 
  -5   9   2       15.77       11.48     14.02 o 
  -4   9   2      119.56      121.41      9.48 o 
  -3   9   2      107.88       95.23      8.28 o 
  -2   9   2       59.96       46.73      6.41 o 
  -1   9   2      411.74      337.08     10.57 o 
   0   9   2      709.92      731.64     21.59 o 
   1   9   2     1332.62     1204.00     30.42 o 
   2   9   2      180.98      224.09      8.42 o 
   3   9   2      838.36      868.65     23.21 o 
   4   9   2      174.54      190.53      8.82 o 
   5   9   2      333.43      292.19     10.70 o 
   6   9   2       40.07       31.24      6.01 o 
   7   9   2      433.63      400.28     14.72 o 
   8   9   2      116.07      132.08     10.55 o 
   9   9   2       76.77       71.70     10.01 o 
  10   9   2       53.71       59.15      9.48 o 
  11   9   2       12.95       20.42      6.54 o 
  12   9   2        5.43       -7.88      8.54 o 
 -10  10   2        2.82        5.47      7.34 o 
  -9  10   2       21.92       15.48      6.01 o 
  -8  10   2        2.98      -10.94     10.94 o 
  -7  10   2       22.13        1.20     13.75 o 
  -6  10   2      131.19      117.67     11.89 o 
  -5  10   2     1145.88     1165.37     32.50 o 
  -4  10   2      159.77      167.52     11.62 o 
  -3  10   2      104.80      117.39      8.15 o 
  -2  10   2      620.28      576.51     16.88 o 
  -1  10   2       41.56       24.56      6.68 o 
   0  10   2      479.26      455.09     13.92 o 
   1  10   2      676.56      685.18     20.10 o 
   2  10   2     1466.90     1444.06     36.08 o 
   3  10   2      445.64      426.87     12.18 o 
   4  10   2      357.41      333.55     10.97 o 
   5  10   2        0.25        6.94      4.94 o 
   6  10   2      132.98      115.00      9.75 o 
   7  10   2        6.91       14.02      6.54 o 
   8  10   2      121.95      117.53      9.22 o 
   9  10   2      120.95      120.07     10.68 o 
  10  10   2      141.49      165.24     10.69 o 
  11  10   2       50.69       47.66      7.21 o 
 -10  11   2        7.28        9.74      4.14 o 
  -9  11   2       60.58       40.59      6.41 o 
  -8  11   2      217.79      179.07     10.56 o 
  -7  11   2       23.55       22.03      8.14 o 
  -6  11   2      690.30      665.24     19.42 o 
  -5  11   2       11.15       21.89      8.14 o 
  -4  11   2      243.16      241.90     13.63 o 
  -3  11   2      199.93      214.99     12.69 o 
  -2  11   2       55.04       57.41      8.14 o 
  -1  11   2       91.98       92.68      8.68 o 
   0  11   2      494.44      451.32     14.05 o 
   1  11   2       19.19       21.36      6.81 o 
   2  11   2       51.57       55.01      6.81 o 
   3  11   2      187.94      194.54      9.75 o 
   4  11   2      150.31      166.31     10.29 o 
   5  11   2        0.42        8.81     10.94 o 
   6  11   2      620.84      609.43     19.68 o 
   7  11   2       72.70       80.38      8.41 o 
   8  11   2      114.14      133.82     10.68 o 
   9  11   2       27.02        4.41     14.28 o 
  10  11   2        0.38        3.74     11.21 o 
  11  11   2       50.98       64.36      6.54 o 
  -9  12   2       23.03       23.36      4.94 o 
  -8  12   2        8.34        0.00      9.48 o 
  -7  12   2       13.60        9.21      7.07 o 
  -6  12   2      196.96      189.33     11.89 o 
  -5  12   2        2.94       13.21     14.55 o 
  -4  12   2      140.45      145.59     12.42 o 
  -3  12   2       57.92       71.16      9.35 o 
  -2  12   2       89.42       98.68     10.15 o 
  -1  12   2        8.16       -4.81     11.88 o 
   0  12   2     1303.17     1156.48     32.80 o 
   1  12   2      163.71      186.76     10.95 o 
   2  12   2      200.89      210.58     10.82 o 
   3  12   2      430.07      405.22     14.05 o 
   4  12   2      812.46      786.19     24.40 o 
   5  12   2      223.53      196.30     11.36 o 
   6  12   2      509.97      557.81     16.33 o 
   7  12   2       12.84       25.63      6.94 o 
   8  12   2       16.91       16.55      6.67 o 
   9  12   2       29.81       30.70      7.74 o 
  10  12   2      174.16      214.47     10.02 o 
  -8  13   2       55.99       43.79      5.34 o 
  -7  13   2       44.25       49.00      6.68 o 
  -6  13   2      299.17      277.95     13.37 o 
  -5  13   2        0.46       12.01      7.21 o 
  -4  13   2       81.84       72.77     10.55 o 
  -3  13   2      848.83      815.55     24.40 o 
  -2  13   2        6.99       19.62      7.88 o 
  -1  13   2       75.09       72.37     10.15 o 
   0  13   2      414.15      381.77     14.71 o 
   1  13   2      383.32      331.01     14.18 o 
   2  13   2        5.34       15.08      5.74 o 
   3  13   2       47.82       28.84      8.01 o 
   4  13   2       93.20       85.86      9.21 o 
   5  13   2      170.62      169.26     10.29 o 
   6  13   2        2.95        7.74      6.67 o 
   7  13   2        8.88       14.95      6.41 o 
   8  13   2       11.10        7.61     10.54 o 
   9  13   2      261.74      277.41     11.10 o 
  -7  14   2       11.68       13.75      5.07 o 
  -6  14   2        7.65        3.34     10.81 o 
  -5  14   2        9.37      -12.15     12.15 o 
  -4  14   2        7.18       16.42      8.14 o 
  -3  14   2        9.17        5.07     15.22 o 
  -2  14   2      225.74      228.51     14.17 o 
  -1  14   2      144.56      138.65     11.49 o 
   0  14   2      153.59      142.53     11.22 o 
   1  14   2       68.72       72.50      9.61 o 
   2  14   2      479.81      436.63     16.46 o 
   3  14   2      162.16      155.23     10.29 o 
   4  14   2      593.74      607.08     19.15 o 
   5  14   2       14.75       15.08      6.41 o 
   6  14   2        9.28       12.15      6.01 o 
   7  14   2      134.55      150.94      9.22 o 
   8  14   2      376.38      365.91     12.44 o 
  -6  15   2       21.01       18.56      5.61 o 
  -5  15   2       14.16        6.41      5.61 o 
  -4  15   2        7.42       19.35      6.81 o 
  -3  15   2        7.81        8.94     14.42 o 
  -2  15   2      536.96      566.79     17.80 o 
  -1  15   2        7.79        7.21     11.88 o 
   0  15   2       59.97       49.93      8.28 o 
   1  15   2      112.16      127.81     10.42 o 
   2  15   2      192.85      188.26     11.22 o 
   3  15   2        7.61        1.07      9.74 o 
   4  15   2       14.88       24.56      6.14 o 
   5  15   2       41.83       44.06      6.68 o 
   6  15   2       39.22       28.70      6.94 o 
   7  15   2      271.61      303.78     11.37 o 
  -5  16   2       53.62       55.55      5.61 o 
  -4  16   2       13.43       12.15      5.74 o 
  -3  16   2       76.65       76.78      7.74 o 
  -2  16   2       17.96       20.42      6.81 o 
  -1  16   2       65.09       65.96      8.14 o 
   0  16   2        9.54        8.14     10.28 o 
   1  16   2       35.78       45.52      7.08 o 
   2  16   2       54.21       70.76      7.88 o 
   3  16   2       20.20       21.36      6.54 o 
   4  16   2       39.65       49.80      6.81 o 
   5  16   2      220.85      229.22     10.16 o 
   6  16   2       61.24       75.18      6.81 o 
  -3  17   2        0.66        6.94      8.14 o 
  -2  17   2        0.72        0.00      9.08 o 
  -1  17   2      159.18      148.44      9.35 o 
   0  17   2        2.56      -10.41     10.41 o 
   1  17   2       33.67       29.50      6.41 o 
   2  17   2       76.94       70.51      7.75 o 
   3  17   2        4.53       -9.48      9.48 o 
   4  17   2      160.02      171.57      8.55 o 
  -2 -17   3      191.45      192.33      8.69 o 
  -1 -17   3        3.36        4.54      7.88 o 
   0 -17   3        1.31       -8.68      8.68 o 
   1 -17   3       15.93       28.70      5.34 o 
   2 -17   3        2.75       -1.33      7.61 o 
  -4 -16   3        0.17       -2.14      8.94 o 
  -3 -16   3      305.54      289.93     10.83 o 
  -2 -16   3        2.37        1.60      9.21 o 
  -1 -16   3       44.15       37.65      7.08 o 
   0 -16   3       82.51       96.41      8.95 o 
   1 -16   3        4.47        3.60      6.27 o 
   2 -16   3       11.17       -3.47     11.35 o 
   3 -16   3       73.33       56.35      7.48 o 
   4 -16   3        0.58        2.94      9.48 o 
   5 -16   3       72.46       62.63      5.88 o 
  -6 -15   3       25.07       28.57      5.34 o 
  -5 -15   3       77.25       87.07      8.01 o 
  -4 -15   3      183.27      160.47      9.89 o 
  -3 -15   3        6.96       12.41      6.67 o 
  -2 -15   3      111.25      122.87      9.08 o 
  -1 -15   3       24.67       30.30      8.41 o 
   0 -15   3        0.16       -6.41     11.88 o 
   1 -15   3       14.07       -3.20     14.15 o 
   2 -15   3       46.06       40.72      8.54 o 
   3 -15   3      116.43      121.81      9.35 o 
   4 -15   3      134.55      120.49      9.75 o 
   5 -15   3        1.00        8.54      5.07 o 
   6 -15   3        2.89       10.81      4.67 o 
  -7 -14   3        3.33       -5.74     10.01 o 
  -6 -14   3      126.88      139.85      8.68 o 
  -5 -14   3       17.52       -0.93     11.75 o 
  -4 -14   3       94.02      122.32      9.48 o 
  -3 -14   3      921.24      963.25     30.99 o 
  -2 -14   3      203.38      172.10     11.36 o 
  -1 -14   3      220.81      219.82     11.49 o 
   0 -14   3        1.59        5.87     11.61 o 
   1 -14   3       70.37       92.93      8.28 o 
   2 -14   3       12.57       -1.20     12.01 o 
   3 -14   3      707.06      701.92     21.57 o 
   4 -14   3        6.30       10.54      6.94 o 
   5 -14   3      168.66      189.18     10.82 o 
   6 -14   3       76.77       66.23      7.34 o 
   7 -14   3       70.99       62.09      6.54 o 
   8 -14   3       13.07       21.89      4.14 o 
  -8 -13   3      141.65      157.78      8.68 o 
  -7 -13   3      210.64      213.29      9.89 o 
  -6 -13   3       76.23       63.83      8.28 o 
  -5 -13   3      353.74      392.23     14.44 o 
  -4 -13   3      264.37      265.98     12.56 o 
  -3 -13   3        4.18        0.00     12.81 o 
  -2 -13   3      158.40      171.66     11.76 o 
  -1 -13   3        3.58        4.67     12.95 o 
   0 -13   3       52.65       50.87      8.28 o 
   1 -13   3       23.63       43.38      8.41 o 
   2 -13   3      305.93      306.95     14.97 o 
   3 -13   3       57.55       68.49     10.15 o 
   4 -13   3      300.97      325.79     15.24 o 
   5 -13   3      242.64      250.59     13.77 o 
   6 -13   3        6.71       11.35     12.41 o 
   7 -13   3       14.11       18.69      6.54 o 
   8 -13   3       40.38       36.98      5.87 o 
   9 -13   3       21.64       18.16      4.54 o 
  -9 -12   3       45.65       60.62      6.14 o 
  -8 -12   3      160.54      190.78     10.02 o 
  -7 -12   3       20.23       10.55     11.61 o 
  -6 -12   3      863.44      883.28     26.82 o 
  -5 -12   3      145.19      156.42     10.69 o 
  -4 -12   3        0.81       -3.47     10.54 o 
  -3 -12   3      454.00      420.91     14.98 o 
  -2 -12   3       62.50       65.82      9.08 o 
  -1 -12   3       51.96       76.50      8.95 o 
   0 -12   3     1160.71     1070.89     31.83 o 
   1 -12   3      392.14      350.16     14.98 o 
   2 -12   3      274.66      275.49     13.23 o 
   3 -12   3     1730.17     1708.43     49.30 o 
   4 -12   3      201.03      185.86     12.96 o 
   5 -12   3       39.05       39.52      9.21 o 
   6 -12   3      145.01      134.38     11.49 o 
   7 -12   3       48.08       13.48     14.55 o 
   8 -12   3       14.85        8.28     10.01 o 
   9 -12   3      161.64      162.87      8.28 o 
  -9 -11   3      121.12      131.84      8.68 o 
  -8 -11   3       38.49       31.11      7.48 o 
  -7 -11   3      258.66      269.46     13.10 o 
  -6 -11   3       76.48       53.28      8.68 o 
  -5 -11   3        4.00      -10.94     12.15 o 
  -4 -11   3       42.11       48.59      8.14 o 
  -3 -11   3     1305.96     1303.87     34.27 o 
  -2 -11   3       45.70       46.99      7.34 o 
  -1 -11   3      109.22       95.89      8.15 o 
   0 -11   3        7.66       -2.00     10.28 o 
   1 -11   3      214.42      203.12     11.49 o 
   2 -11   3      555.61      577.54     18.61 o 
   3 -11   3      554.44      541.51     17.54 o 
   4 -11   3        5.64        3.74      8.68 o 
   5 -11   3     1516.55     1590.00     42.38 o 
   6 -11   3        6.63       -6.81     14.82 o 
   7 -11   3       97.87      111.51     10.15 o 
   8 -11   3       43.96       14.15     15.22 o 
   9 -11   3        2.99        0.00      9.61 o 
  10 -11   3        1.18       -1.20      6.81 o 
 -10 -10   3       31.78       35.78      5.87 o 
  -9 -10   3       33.64       25.63      8.14 o 
  -8 -10   3       35.86       44.05      8.28 o 
  -7 -10   3       54.02       62.62      8.81 o 
  -6 -10   3       46.88       57.41      8.68 o 
  -5 -10   3       35.74       36.44      8.28 o 
  -4 -10   3      631.25      625.85     18.48 o 
  -3 -10   3       32.15       33.24      6.01 o 
  -2 -10   3      450.48      424.18     13.11 o 
  -1 -10   3      286.56      273.66     10.83 o 
   0 -10   3      790.81      750.84     21.59 o 
   1 -10   3      358.23      329.55     11.10 o 
   2 -10   3       33.76       31.64      6.67 o 
   3 -10   3      183.03      177.43     10.42 o 
   4 -10   3      230.62      246.70     12.70 o 
   5 -10   3      389.57      415.97     16.45 o 
   6 -10   3      550.12      550.44     19.01 o 
   7 -10   3      180.18      187.71     13.49 o 
   8 -10   3      255.82      223.34     13.37 o 
   9 -10   3      119.68      120.47      9.22 o 
  10 -10   3        1.94        5.47      9.34 o 
  11 -10   3       26.21       24.30      4.54 o 
 -11  -9   3      166.74      156.08      7.88 o 
 -10  -9   3        4.24        6.14      8.68 o 
  -9  -9   3       86.69      106.83     10.28 o 
  -8  -9   3      378.30      413.39     15.25 o 
  -7  -9   3      189.08      199.34     12.83 o 
  -6  -9   3       94.85       90.14      9.75 o 
  -5  -9   3       62.50       66.09      8.81 o 
  -4  -9   3     1211.36     1094.47     29.70 o 
  -3  -9   3      152.57      139.73      8.02 o 
  -2  -9   3       64.49       38.72      6.54 o 
  -1  -9   3       28.13       30.30      5.47 o 
   0  -9   3     3292.79     3551.16     54.59 o 
   1  -9   3      251.90      206.66      8.69 o 
   2  -9   3     1575.58     1556.13     37.72 o 
   3  -9   3       43.01       40.32      6.41 o 
   4  -9   3      164.46      123.04      8.28 o 
   5  -9   3      461.05      441.98     15.25 o 
   6  -9   3       79.62       53.41      9.08 o 
   7  -9   3       27.12       34.17      9.61 o 
   8  -9   3      419.50      380.70     15.65 o 
   9  -9   3        7.17       18.42      6.94 o 
  10  -9   3       90.18       76.25      8.41 o 
  11  -9   3      110.02       99.51      7.21 o 
 -11  -8   3        0.18       -6.14      8.81 o 
 -10  -8   3      168.98      156.58      9.89 o 
  -9  -8   3       33.33       39.78      8.68 o 
  -8  -8   3       67.14       70.23      9.21 o 
  -7  -8   3       17.71       31.77      7.61 o 
  -6  -8   3      168.30      186.36     11.62 o 
  -5  -8   3       60.44       56.08      8.14 o 
  -4  -8   3     1002.82      958.94     26.72 o 
  -3  -8   3     1197.84     1082.10     30.65 o 
  -2  -8   3      135.78      146.81      7.08 o 
  -1  -8   3       10.85       16.02      4.67 o 
   0  -8   3       44.01       28.44      5.21 o 
   1  -8   3      549.56      457.45     14.60 o 
   2  -8   3       89.97       96.69      7.08 o 
   3  -8   3      146.37      141.74      8.02 o 
   4  -8   3        8.02       16.68      5.61 o 
   5  -8   3      806.03      813.53     24.54 o 
   6  -8   3      444.28      438.46     15.92 o 
   7  -8   3       38.13       33.37      9.34 o 
   8  -8   3       50.98       42.32     10.55 o 
   9  -8   3       41.01       49.40      8.68 o 
  10  -8   3       15.11       17.89      7.34 o 
  11  -8   3      271.75      194.65     10.16 o 
  12  -8   3        1.25       -4.54      7.07 o 
 -11  -7   3       22.57       21.76      5.47 o 
 -10  -7   3        0.20       -2.14     10.81 o 
  -9  -7   3        4.93        9.08     12.95 o 
  -8  -7   3       32.70       24.16      9.34 o 
  -7  -7   3       53.03       48.20      8.68 o 
  -6  -7   3      685.09      662.79     19.83 o 
  -5  -7   3      105.42       97.49      8.41 o 
  -4  -7   3     1124.33     1107.61     31.04 o 
  -3  -7   3     1186.83     1186.74     29.59 o 
  -2  -7   3      457.46      363.36     11.51 o 
  -1  -7   3     1568.40     1332.52     28.34 o 
   0  -7   3        0.63       21.76      4.40 o 
   1  -7   3       16.28       31.24      4.41 o 
   2  -7   3      437.68      353.98     10.31 o 
   3  -7   3     1066.07     1053.47     28.36 o 
   4  -7   3      529.82      560.33     16.34 o 
   5  -7   3        3.69        0.00     10.54 o 
   6  -7   3       19.02       20.42      6.81 o 
   7  -7   3       71.28       72.90     10.28 o 
   8  -7   3     1871.85     1920.37     53.25 o 
   9  -7   3      309.11      290.51     15.37 o 
  10  -7   3       86.65      104.16      9.21 o 
  11  -7   3      138.92      120.75      8.95 o 
  12  -7   3        1.40        9.21      4.94 o 
 -12  -6   3       76.61       64.10      5.88 o 
 -11  -6   3       10.66        5.21     10.28 o 
 -10  -6   3      398.72      345.77     14.85 o 
  -9  -6   3      342.14      377.61     15.91 o 
  -8  -6   3      134.19      128.63     12.02 o 
  -7  -6   3     2050.20     2094.13     51.96 o 
  -6  -6   3     1963.39     1824.49     44.67 o 
  -5  -6   3      787.82      751.39     23.33 o 
  -4  -6   3      743.83      680.08     19.98 o 
  -3  -6   3      395.98      389.47     11.91 o 
  -2  -6   3      311.80      234.25      7.22 o 
  -1  -6   3      721.92      874.57     21.21 o 
   0  -6   3       26.01       28.03      3.60 o 
   1  -6   3     2703.33     2660.63     36.81 o 
   2  -6   3      916.66      875.56     22.58 o 
   3  -6   3       12.59        7.74      4.14 o 
   4  -6   3     1379.11     1450.56     33.95 o 
   5  -6   3      127.21       80.15      7.88 o 
   6  -6   3      209.99      231.33     11.63 o 
   7  -6   3      947.99      913.66     27.91 o 
   8  -6   3      634.68      654.12     20.63 o 
   9  -6   3        2.96        6.54     14.28 o 
  10  -6   3       27.16       13.35     13.35 o 
  11  -6   3      234.47      204.21     10.96 o 
  12  -6   3        6.50        2.80      8.54 o 
 -12  -5   3       17.42       17.89      5.34 o 
 -11  -5   3       25.67        9.08      6.41 o 
 -10  -5   3        6.98       12.95      7.07 o 
  -9  -5   3      293.49      260.01     14.57 o 
  -8  -5   3      680.03      702.07     21.30 o 
  -7  -5   3       72.12       89.06      8.15 o 
  -6  -5   3       69.89       52.88      6.81 o 
  -5  -5   3        6.66       12.15      4.81 o 
  -4  -5   3     1402.18     1317.94     30.59 o 
  -3  -5   3      464.89      482.03     14.73 o 
  -2  -5   3     3996.94     3861.22     44.21 o 
  -1  -5   3    10126.62    10512.82     74.85 o 
   0  -5   3     1235.22     1159.41     21.73 o 
   1  -5   3       13.50       14.68      3.07 o 
   2  -5   3     2103.41     2112.72     31.79 o 
   3  -5   3     3328.09     3281.37     43.43 o 
   4  -5   3       28.86       42.72      5.07 o 
   5  -5   3       10.61       17.35      6.27 o 
   6  -5   3     2959.36     3241.14     58.30 o 
   7  -5   3     1436.79     1670.44     45.49 o 
   8  -5   3     2260.70     2308.64     55.67 o 
   9  -5   3      553.00      567.19     19.28 o 
  10  -5   3       23.85       34.71      8.68 o 
  11  -5   3        2.85        8.54      6.41 o 
  12  -5   3       80.62       87.87      8.01 o 
  13  -5   3       31.05       30.30      5.07 o 
 -12  -4   3       66.92       67.57      6.41 o 
 -11  -4   3       27.43       34.31      6.67 o 
 -10  -4   3       47.07       36.05      8.41 o 
  -9  -4   3     1165.49     1057.69     31.83 o 
  -8  -4   3      451.61      445.81     16.99 o 
  -7  -4   3     1657.49     1757.11     46.61 o 
  -6  -4   3     2125.83     2245.23     47.99 o 
  -5  -4   3        0.60       39.91      6.14 o 
  -4  -4   3     5034.02     4878.38     57.93 o 
  -3  -4   3     1953.05     1897.15     31.31 o 
  -2  -4   3       71.43      104.18      4.94 o 
  -1  -4   3     1617.20     1519.85     23.73 o 
   0  -4   3     4632.22     3815.96     37.18 o 
   1  -4   3     1507.50     1106.12     19.52 o 
   2  -4   3     6551.83     5271.11     48.21 o 
   3  -4   3     1051.10      949.34     21.96 o 
   4  -4   3      549.58      948.18     24.67 o 
   5  -4   3     2675.36     2586.25     45.56 o 
   6  -4   3      472.01      573.68     16.33 o 
   7  -4   3      680.71      805.43     22.25 o 
   8  -4   3      357.07      376.74     14.04 o 
   9  -4   3      393.64      412.77     16.32 o 
  10  -4   3      546.69      541.72     17.54 o 
  11  -4   3       25.17       29.90      7.74 o 
  12  -4   3       13.40       16.55      6.14 o 
  13  -4   3       13.32       12.15      4.54 o 
 -12  -3   3       16.83        6.14     10.14 o 
 -11  -3   3       64.77       69.43      7.88 o 
 -10  -3   3       99.44      104.70      9.75 o 
  -9  -3   3     1189.29     1262.53     36.67 o 
  -8  -3   3        0.39       20.29      7.61 o 
  -7  -3   3       79.93       87.33      7.88 o 
  -6  -3   3      794.73      731.13     21.59 o 
  -5  -3   3     1980.12     1937.18     38.82 o 
  -4  -3   3     2742.47     2871.62     42.78 o 
  -3  -3   3       58.21       47.27      4.41 o 
  -2  -3   3     2874.52     2605.14     32.12 o 
  -1  -3   3      414.29      444.81     12.07 o 
   0  -3   3      124.50       73.92      3.61 o 
   1  -3   3     3110.16     2201.45     25.34 o 
   2  -3   3     2161.32     1682.23     23.92 o 
   3  -3   3     4457.34     4803.53     47.34 o 
   4  -3   3    22681.20    27434.54    156.50 o 
   5  -3   3     2918.35     3484.80     51.28 o 
   6  -3   3      538.06      635.62     19.83 o 
   7  -3   3        9.11       14.95      6.01 o 
   8  -3   3       61.65       67.83      7.88 o 
   9  -3   3        0.06       -3.74      7.47 o 
  10  -3   3      722.40      776.56     25.05 o 
  11  -3   3      289.82      262.41     13.64 o 
  12  -3   3       60.03       69.70      8.28 o 
  13  -3   3       62.11       57.55      6.94 o 
 -12  -2   3       19.66       16.15      5.61 o 
 -11  -2   3       42.35       49.66      7.88 o 
 -10  -2   3      113.94      134.75     10.95 o 
  -9  -2   3      136.41      156.81     11.62 o 
  -8  -2   3       60.48       69.70      8.55 o 
  -7  -2   3      228.78      246.18     10.96 o 
  -6  -2   3     2050.76     2185.61     46.91 o 
  -5  -2   3       32.46       39.52      5.07 o 
  -4  -2   3      431.62      407.28     12.46 o 
  -3  -2   3      947.88      906.69     21.00 o 
  -2  -2   3       31.34       63.29      4.14 o 
  -1  -2   3    44064.13    45252.71    467.30 o 
   0  -2   3     5119.23     2576.40     25.19 o 
   1  -2   3        2.74        2.80      2.40 o 
   2  -2   3     7435.39     6052.55     45.78 o 
   3  -2   3     6444.82     6570.76     54.62 o 
   4  -2   3       38.13       66.89      5.47 o 
   5  -2   3       48.08       47.67      6.01 o 
   6  -2   3      631.23      697.92     22.92 o 
   7  -2   3     1337.65     1562.36     40.38 o 
   8  -2   3      295.18      285.85     12.17 o 
   9  -2   3      909.77      942.71     28.17 o 
  10  -2   3       72.12       71.17     10.01 o 
  11  -2   3      150.84      157.09     10.42 o 
  12  -2   3        1.47       -9.61      9.61 o 
  13  -2   3      147.73      156.17      8.02 o 
 -12  -1   3        0.67        0.00     10.01 o 
 -11  -1   3      677.49      575.66     17.01 o 
 -10  -1   3        7.77       11.88     13.08 o 
  -9  -1   3      171.99      166.46     11.36 o 
  -8  -1   3      189.11      171.02     10.82 o 
  -7  -1   3     2024.51     2027.89     48.48 o 
  -6  -1   3       17.65       17.35      6.41 o 
  -5  -1   3     4211.75     4417.20     60.20 o 
  -4  -1   3     3887.95     4019.00     51.35 o 
  -3  -1   3      106.33      111.16      5.21 o 
  -2  -1   3     3954.48     3672.63     37.69 o 
  -1  -1   3     7457.91     4705.26     37.86 o 
   0  -1   3     1470.13      251.82      6.98 o 
   1  -1   3    35920.25     8722.95     54.61 o 
   2  -1   3    14209.41    14260.01     77.23 o 
   3  -1   3    13799.15    17359.99    100.18 o 
   4  -1   3     1057.13     1272.81     26.43 o 
   5  -1   3      926.61      909.28     26.23 o 
   6  -1   3     1674.02     1939.82     41.20 o 
   7  -1   3      890.92      997.62     28.05 o 
   8  -1   3      265.80      325.65     12.97 o 
   9  -1   3      122.56      135.16      9.62 o 
  10  -1   3      147.80      168.44     12.42 o 
  11  -1   3      443.26      465.97     16.72 o 
  12  -1   3       81.17       75.18      8.95 o 
  13  -1   3        4.22       -4.94      7.74 o 
 -12   0   3        7.47       -2.80      9.21 o 
 -11   0   3        0.54      -12.81     12.81 o 
 -10   0   3      271.18      300.48     14.03 o 
  -9   0   3       15.67       19.76      7.34 o 
  -8   0   3     1472.28     1509.29     44.00 o 
  -7   0   3       22.26       23.09      6.27 o 
  -6   0   3     1663.86     1582.15     39.12 o 
  -5   0   3      900.83      925.84     24.31 o 
  -4   0   3     1989.97     1831.60     35.27 o 
  -3   0   3      760.81      772.16     20.71 o 
  -2   0   3      549.50      604.39     15.99 o 
  -1   0   3      775.87      478.53     12.56 o 
   0   0   3    20157.68     4608.42     36.54 o 
   1   0   3       10.01       11.35      2.40 o 
   2   0   3    12015.95    15767.38     82.54 o 
   3   0   3     2813.91     3582.16     39.63 o 
   4   0   3     3649.74     4416.56     51.86 o 
   5   0   3     1140.75     1256.92     29.91 o 
   6   0   3      967.12     1345.55     33.87 o 
   7   0   3       45.36       43.93      6.54 o 
   8   0   3       21.30       10.81     11.88 o 
   9   0   3      149.40      165.78     10.69 o 
  10   0   3      721.12      773.49     23.85 o 
  11   0   3       13.78       -3.60     12.01 o 
  12   0   3       42.61       35.38      8.14 o 
  13   0   3        6.07        2.94      8.01 o 
 -12   1   3       12.10        8.28     10.28 o 
 -11   1   3      129.84       87.49      8.68 o 
 -10   1   3      218.53      224.36     11.63 o 
  -9   1   3       35.85       35.24      7.34 o 
  -8   1   3      263.82      296.47     11.63 o 
  -7   1   3     1859.47     1952.29     47.63 o 
  -6   1   3       92.03      138.63      8.15 o 
  -5   1   3     1718.80     1741.50     38.23 o 
  -4   1   3     1340.20     1277.47     29.69 o 
  -3   1   3     1159.09      996.96     24.16 o 
  -2   1   3     6653.92     5700.00     53.19 o 
  -1   1   3     1350.38     1110.06     20.56 o 
   0   1   3     6888.00     6871.73     49.48 o 
   1   1   3    14367.63    17733.66     88.72 o 
   2   1   3     1852.34     2447.24     30.88 o 
   3   1   3      638.05      654.16     19.64 o 
   4   1   3      849.16      958.90     24.23 o 
   5   1   3      646.34      772.15     20.93 o 
   6   1   3     2960.30     3499.12     54.66 o 
   7   1   3       29.04       38.31      6.54 o 
   8   1   3       59.40       44.46      7.61 o 
   9   1   3      116.65      122.47      9.75 o 
  10   1   3      160.58      170.32     11.49 o 
  11   1   3     1123.51     1096.80     34.10 o 
  12   1   3        8.92       16.28      6.14 o 
  13   1   3        2.49       10.28      5.21 o 
 -12   2   3       15.08       -4.00     10.55 o 
 -11   2   3       61.47       59.15      8.41 o 
 -10   2   3       52.03       47.80      8.01 o 
  -9   2   3       34.57       34.98      7.21 o 
  -8   2   3       70.44       60.22      8.14 o 
  -7   2   3      352.42      400.03     13.64 o 
  -6   2   3      181.20      181.46      9.22 o 
  -5   2   3      820.47      843.42     23.63 o 
  -4   2   3      485.83      388.57     11.79 o 
  -3   2   3        0.04       -2.14      8.01 o 
  -2   2   3     1135.99     1244.40     25.14 o 
  -1   2   3    23662.57    28514.33    146.54 o 
   0   2   3      364.09      443.37     11.95 o 
   1   2   3       17.45       15.35      3.74 o 
   2   2   3     5303.68     4805.11     36.90 o 
   3   2   3      527.06      640.01     16.11 o 
   4   2   3     1927.61     2398.41     35.48 o 
   5   2   3     2436.83     2743.24     43.56 o 
   6   2   3       36.89        8.68     10.28 o 
   7   2   3     1541.76     1723.89     42.32 o 
   8   2   3      743.78      812.64     25.47 o 
   9   2   3      574.82      665.06     19.82 o 
  10   2   3        0.99       -1.33     12.95 o 
  11   2   3      169.41      201.06     12.29 o 
  12   2   3      223.22      199.12     11.23 o 
  13   2   3       24.81       35.38      5.87 o 
 -12   3   3        5.94        8.01      4.94 o 
 -11   3   3       20.77       12.55      7.21 o 
 -10   3   3        4.24       11.08      6.67 o 
  -9   3   3      694.68      712.41     21.70 o 
  -8   3   3      309.86      291.46     14.04 o 
  -7   3   3      180.01      179.30     10.69 o 
  -6   3   3       99.48      114.19      8.55 o 
  -5   3   3       10.81       14.68      5.74 o 
  -4   3   3    13224.34    14164.50    113.47 o 
  -3   3   3        8.34       15.62      4.00 o 
  -2   3   3     4979.61     5245.50     55.22 o 
  -1   3   3      797.78      908.53     20.75 o 
   0   3   3     2606.76     2803.32     32.15 o 
   1   3   3     1242.09     1352.50     20.08 o 
   2   3   3      326.73      308.21      8.58 o 
   3   3   3     3020.60     3560.74     36.21 o 
   4   3   3      112.50      166.61      6.15 o 
   5   3   3       97.42      133.84      6.41 o 
   6   3   3     2875.18     3285.95     52.27 o 
   7   3   3        8.27       15.35      5.74 o 
   8   3   3     4049.15     4010.35     67.20 o 
   9   3   3      270.43      299.82     13.50 o 
  10   3   3       95.09       83.06      9.35 o 
  11   3   3      369.32      396.79     16.18 o 
  12   3   3        0.52      -10.14     10.14 o 
  13   3   3        3.29        4.27      8.54 o 
 -12   4   3      100.15       64.11      6.28 o 
 -11   4   3       94.98       91.88      7.61 o 
 -10   4   3      334.19      327.72     12.84 o 
  -9   4   3      289.87      271.36     13.10 o 
  -8   4   3        8.04        4.81     13.08 o 
  -7   4   3     3087.85     3087.75     60.83 o 
  -6   4   3        5.52        2.00      9.88 o 
  -5   4   3       49.55       18.02      6.01 o 
  -4   4   3       16.26       11.08      5.87 o 
  -3   4   3       71.41       71.98      5.74 o 
  -2   4   3       22.32       17.76      4.81 o 
  -1   4   3    11122.82    11025.94     81.15 o 
   0   4   3      910.15      999.17     20.36 o 
   1   4   3      480.72      577.70     14.49 o 
   2   4   3     1262.56     1155.97     19.75 o 
   3   4   3       76.84      104.59      4.41 o 
   4   4   3     3490.10     3818.13     43.68 o 
   5   4   3      393.82      483.39     14.46 o 
   6   4   3     4068.68     4567.95     61.27 o 
   7   4   3     1091.25     1149.89     32.78 o 
   8   4   3       77.69       71.04      8.15 o 
   9   4   3        1.52       -1.20     14.15 o 
  10   4   3      140.44      121.55     10.95 o 
  11   4   3       27.97       13.48     14.68 o 
  12   4   3        8.72        6.94     10.95 o 
  13   4   3        3.82       -1.33      8.81 o 
 -12   5   3       26.30       10.68      4.54 o 
 -11   5   3        0.08        1.60      5.47 o 
 -10   5   3       34.75       42.99      7.21 o 
  -9   5   3       26.50       26.83      8.14 o 
  -8   5   3      206.18      176.51     13.23 o 
  -7   5   3        7.21        8.01      6.94 o 
  -6   5   3       45.90       33.64      7.34 o 
  -5   5   3      993.66     1033.35     27.94 o 
  -4   5   3      702.73      844.80     24.54 o 
  -3   5   3      812.65      948.10     27.26 o 
  -2   5   3       52.02       84.92      5.88 o 
  -1   5   3     1952.02     1965.60     32.60 o 
   0   5   3      116.34      132.82      5.34 o 
   1   5   3     2534.57     2492.93     31.85 o 
   2   5   3       34.02       40.45      3.87 o 
   3   5   3     1283.78     1203.87     22.80 o 
   4   5   3       60.79       44.73      4.67 o 
   5   5   3     1306.26     1345.37     29.90 o 
   6   5   3     4277.39     4138.24     56.76 o 
   7   5   3     1966.89     2087.19     46.05 o 
   8   5   3     2605.36     2528.16     54.44 o 
   9   5   3      331.14      301.25     14.31 o 
  10   5   3        8.56        1.20     12.41 o 
  11   5   3       42.32       38.85      7.74 o 
  12   5   3      136.67      147.60      9.62 o 
  13   5   3        0.25        7.61      4.40 o 
 -12   6   3       57.56       36.45      4.41 o 
 -11   6   3       59.15       33.51      6.41 o 
 -10   6   3      283.50      219.50     10.69 o 
  -9   6   3        3.90        4.54      6.81 o 
  -8   6   3       45.90       33.91      8.41 o 
  -7   6   3     1109.17     1096.90     33.70 o 
  -6   6   3      950.19      884.73     26.84 o 
  -5   6   3      369.44      407.06     12.98 o 
  -4   6   3     3187.32     3374.43     56.94 o 
  -3   6   3     1477.89     1606.47     36.54 o 
  -2   6   3     3913.67     3917.31     53.30 o 
  -1   6   3       17.34       36.31      5.07 o 
   0   6   3      451.94      444.81     14.07 o 
   1   6   3      363.28      317.97      9.64 o 
   2   6   3     4914.07     5051.52     50.37 o 
   3   6   3     2014.65     2124.45     32.53 o 
   4   6   3     9076.27     9633.08     79.91 o 
   5   6   3      411.80      380.90     11.38 o 
   6   6   3       97.14      113.65      7.48 o 
   7   6   3       94.25      105.77      8.28 o 
   8   6   3       49.89       43.92      7.74 o 
   9   6   3     1019.59      982.32     28.58 o 
  10   6   3        5.83       18.55      7.34 o 
  11   6   3       81.17       75.98      9.75 o 
  12   6   3      125.57      139.85      9.08 o 
  13   6   3        5.16       -3.47      8.14 o 
 -11   7   3        0.30       -7.47      8.68 o 
 -10   7   3      102.62       80.00      8.01 o 
  -9   7   3      598.70      521.13     16.47 o 
  -8   7   3      101.97       88.67      9.75 o 
  -7   7   3        2.48       -8.68     14.82 o 
  -6   7   3       15.96        9.34      7.07 o 
  -5   7   3      618.35      662.92     20.63 o 
  -4   7   3      497.57      454.52     14.06 o 
  -3   7   3     1784.92     1819.68     41.72 o 
  -2   7   3       58.48       49.40      6.01 o 
  -1   7   3       33.30       31.11      4.54 o 
   0   7   3       94.02      122.88      6.28 o 
   1   7   3      220.80      192.25      6.82 o 
   2   7   3      200.71      225.23      7.22 o 
   3   7   3      397.98      384.41     12.45 o 
   4   7   3      360.54      392.42     12.04 o 
   5   7   3     1811.52     1861.84     36.72 o 
   6   7   3      172.22      180.24      8.95 o 
   7   7   3     1516.16     1559.70     40.92 o 
   8   7   3      142.54      162.16     11.35 o 
   9   7   3     1682.16     1600.00     45.92 o 
  10   7   3      112.89      117.53     10.82 o 
  11   7   3      597.24      623.34     18.88 o 
  12   7   3        1.00       -9.21     10.01 o 
  13   7   3        0.72        1.07      6.67 o 
 -11   8   3       38.00       24.30      4.67 o 
 -10   8   3       42.05       32.98      6.27 o 
  -9   8   3       33.49       19.49      7.21 o 
  -8   8   3       18.39       22.69      8.41 o 
  -7   8   3      146.61      126.76     11.35 o 
  -6   8   3        4.42        0.00     11.21 o 
  -5   8   3       28.04       22.43      8.28 o 
  -4   8   3       14.52        7.74     11.08 o 
  -3   8   3     1253.82     1197.95     30.80 o 
  -2   8   3       60.35       78.65      6.81 o 
  -1   8   3        0.84        2.27      4.54 o 
   0   8   3      208.92      259.84      8.69 o 
   1   8   3     1037.36      990.77     26.21 o 
   2   8   3        6.71        6.67      4.27 o 
   3   8   3       30.47       24.96      4.54 o 
   4   8   3       77.03       82.26      6.28 o 
   5   8   3      928.51      877.06     23.62 o 
   6   8   3      849.44      826.57     24.68 o 
   7   8   3      763.12      748.42     21.85 o 
   8   8   3       78.28       84.12      9.21 o 
   9   8   3      677.56      687.83     20.49 o 
  10   8   3        6.69      -12.55     13.75 o 
  11   8   3       28.23       12.68     14.82 o 
  12   8   3       20.52       -3.74     10.55 o 
 -10   9   3       51.88       34.58      6.01 o 
  -9   9   3       13.29        6.41     10.95 o 
  -8   9   3       24.49       28.17      7.88 o 
  -7   9   3      149.05      133.58     11.35 o 
  -6   9   3      523.26      558.13     18.07 o 
  -5   9   3      782.31      841.23     25.47 o 
  -4   9   3       13.46       44.98      8.54 o 
  -3   9   3      590.71      615.41     17.54 o 
  -2   9   3      472.84      490.56     14.59 o 
  -1   9   3        2.13       -8.68      8.68 o 
   0   9   3      306.07      227.87      8.56 o 
   1   9   3       89.81       82.67      5.88 o 
   2   9   3     2189.06     2121.09     40.31 o 
   3   9   3     1446.02     1428.70     34.60 o 
   4   9   3      151.02      138.80      8.02 o 
   5   9   3      306.81      319.02     10.70 o 
   6   9   3      485.36      463.72     14.19 o 
   7   9   3      325.51      291.61     12.43 o 
   8   9   3      528.72      464.71     16.06 o 
   9   9   3       53.17       59.95      8.28 o 
  10   9   3      239.88      235.22     11.63 o 
  11   9   3       98.47      108.17      8.68 o 
  12   9   3       76.94       80.66      7.08 o 
 -10  10   3       26.38       20.29      4.81 o 
  -9  10   3       16.01        5.47      8.68 o 
  -8  10   3       16.96        8.14      6.14 o 
  -7  10   3      496.18      457.41     16.86 o 
  -6  10   3      218.70      194.56     12.83 o 
  -5  10   3      352.85      331.63     14.58 o 
  -4  10   3       26.70       36.58      9.08 o 
  -3  10   3       76.22       67.43      8.41 o 
  -2  10   3       30.88       31.50      7.61 o 
  -1  10   3       72.10       91.87      6.94 o 
   0  10   3      208.14      180.81      8.95 o 
   1  10   3       12.08       20.42      6.01 o 
   2  10   3        4.01        3.34      9.21 o 
   3  10   3      213.69      179.87      9.35 o 
   4  10   3      137.21      106.59      6.95 o 
   5  10   3       99.01       96.82      7.34 o 
   6  10   3     1392.12     1266.83     37.65 o 
   7  10   3      166.59      158.70     10.69 o 
   8  10   3        2.79        1.07     11.21 o 
   9  10   3       10.66      -10.01     13.35 o 
  10  10   3      112.49      103.77     10.68 o 
  11  10   3        7.81       -4.14      9.88 o 
  -9  11   3       47.47       38.32      5.74 o 
  -8  11   3       69.99       63.42      7.08 o 
  -7  11   3        3.74        1.07     10.94 o 
  -6  11   3       73.73       64.36      9.88 o 
  -5  11   3       11.65       21.22      7.88 o 
  -4  11   3       39.33       24.43      9.48 o 
  -3  11   3        1.83      -11.75     11.75 o 
  -2  11   3      214.37      211.53     12.03 o 
  -1  11   3      472.79      488.18     15.66 o 
   0  11   3      851.35      861.10     27.76 o 
   1  11   3      359.46      355.08     12.71 o 
   2  11   3       14.59       -4.81     11.61 o 
   3  11   3      458.60      459.23     14.59 o 
   4  11   3      165.51      132.12      8.55 o 
   5  11   3        8.29       -0.93     10.81 o 
   6  11   3       56.99       60.75      7.48 o 
   7  11   3       67.16       67.96      7.61 o 
   8  11   3       24.50       34.44      6.41 o 
   9  11   3        3.67      -10.14     10.14 o 
  10  11   3        3.95        6.54     10.28 o 
  11  11   3       21.65       -6.14     10.81 o 
  -9  12   3        0.60        3.87      3.87 o 
  -8  12   3      141.46      123.43      7.88 o 
  -7  12   3      171.15      160.72      9.49 o 
  -6  12   3       30.12       34.98      7.88 o 
  -5  12   3      707.02      650.84     20.23 o 
  -4  12   3       83.37       88.13     10.82 o 
  -3  12   3      686.30      683.45     20.36 o 
  -2  12   3      384.19      345.20     14.18 o 
  -1  12   3      206.85      181.72     12.16 o 
   0  12   3       33.65       32.97      8.01 o 
   1  12   3      835.83      750.28     21.85 o 
   2  12   3       29.23       24.83      7.48 o 
   3  12   3      178.02      173.55     11.76 o 
   4  12   3      163.49      175.80     10.82 o 
   5  12   3      231.10      194.97     10.29 o 
   6  12   3      244.71      240.69     11.76 o 
   7  12   3       59.74       73.83      8.28 o 
   8  12   3       25.40       28.97      6.01 o 
   9  12   3        0.96        5.74      5.74 o 
  10  12   3       35.64       43.52      6.94 o 
  -8  13   3       48.83       37.25      5.34 o 
  -7  13   3        6.57        4.54      8.28 o 
  -6  13   3        0.56        4.81     10.54 o 
  -5  13   3       42.76       51.93      9.08 o 
  -4  13   3       38.38       49.53     10.15 o 
  -3  13   3        3.10       10.68     13.35 o 
  -2  13   3      188.34      146.70     11.76 o 
  -1  13   3      619.24      609.28     19.02 o 
   0  13   3      309.02      288.64     13.50 o 
   1  13   3       13.27        3.47     10.55 o 
   2  13   3       38.96       43.65      8.01 o 
   3  13   3      138.27      139.58     10.15 o 
   4  13   3       32.98       47.12      7.88 o 
   5  13   3      174.13      195.32     11.09 o 
   6  13   3       62.56       60.22      7.21 o 
   7  13   3       29.82       39.38      7.21 o 
   8  13   3       35.46       53.93      6.67 o 
   9  13   3        3.52      -11.08     11.08 o 
  -7  14   3        8.14       -0.53      7.88 o 
  -6  14   3        1.94        4.54      9.88 o 
  -5  14   3        1.21       -7.47     11.35 o 
  -4  14   3      245.25      281.87     13.23 o 
  -3  14   3        9.04       33.24      8.54 o 
  -2  14   3      416.40      384.18     15.25 o 
  -1  14   3      413.55      442.23     16.32 o 
   0  14   3      143.87      137.31     11.09 o 
   1  14   3       27.34       26.43      7.21 o 
   2  14   3        1.84      -11.61     11.61 o 
   3  14   3       90.87       83.33      9.08 o 
   4  14   3       76.98       70.37      7.74 o 
   5  14   3      138.20      155.08     10.55 o 
   6  14   3       29.74       28.70      5.87 o 
   7  14   3       20.20       16.29      6.27 o 
   8  14   3       10.34       25.63      5.47 o 
   9  14   3        2.28        4.27      7.87 o 
  -6  15   3       40.03       27.64      5.47 o 
  -5  15   3      138.10      123.97      8.02 o 
  -4  15   3      166.93      162.06      9.75 o 
  -3  15   3       23.14       12.55      7.34 o 
  -2  15   3      266.40      287.79     13.63 o 
  -1  15   3       77.25       76.51      9.21 o 
   0  15   3      166.48      193.17     11.62 o 
   1  15   3       13.31        8.01     14.82 o 
   2  15   3      184.07      188.25     10.96 o 
   3  15   3       24.61       14.68      7.34 o 
   4  15   3       22.94       27.90      6.94 o 
   5  15   3      124.05      129.43      8.41 o 
   6  15   3       83.06       82.13      7.61 o 
   7  15   3       65.33       73.44      7.48 o 
   8  15   3       33.77       38.58      5.34 o 
  -4  16   3       66.44       56.88      6.54 o 
  -3  16   3       82.23       88.27      8.01 o 
  -2  16   3        7.88       -3.60     11.88 o 
  -1  16   3        4.43        9.74     11.75 o 
   0  16   3      150.06      138.66      9.89 o 
   1  16   3      132.84      137.31      9.75 o 
   2  16   3       24.23       10.55     10.55 o 
   3  16   3       32.63       35.24      7.21 o 
   4  16   3        2.89        2.54      5.07 o 
   5  16   3       93.56       99.09      7.61 o 
   6  16   3        5.34        4.67      8.68 o 
  -2  17   3       51.77       47.00      5.74 o 
  -1  17   3       21.33       29.37      6.54 o 
   0  17   3       74.12       60.22      7.75 o 
   1  17   3        0.17      -10.01     10.01 o 
   2  17   3       24.05       26.97      6.01 o 
   3  17   3       10.38       20.56      4.94 o 
   4  17   3       84.50       72.78      7.08 o 
   0 -17   4       57.91       39.39      6.01 o 
   1 -17   4       42.52       33.24      6.01 o 
  -4 -16   4       15.24       13.48      6.14 o 
  -3 -16   4        0.23       -6.41      9.21 o 
  -2 -16   4       18.50       33.10      6.14 o 
  -1 -16   4       33.37       31.64      6.54 o 
   0 -16   4       37.97       31.77      6.68 o 
   1 -16   4      358.64      397.29     13.38 o 
   2 -16   4       16.59        3.34     11.48 o 
   3 -16   4        7.69        6.94     10.01 o 
   4 -16   4       36.11       37.65      6.14 o 
  -5 -15   4      104.30      101.78      7.88 o 
  -4 -15   4      198.33      211.14      9.89 o 
  -3 -15   4        0.05       -5.34      9.88 o 
  -2 -15   4      102.03      105.50      8.55 o 
  -1 -15   4       16.53        2.00     12.95 o 
   0 -15   4      146.21      123.70     10.29 o 
   1 -15   4        0.05       12.41      6.14 o 
   2 -15   4        5.05       11.21     12.28 o 
   3 -15   4       16.68       33.50      6.94 o 
   4 -15   4       16.81       17.62      6.54 o 
   5 -15   4        2.69        6.54      9.74 o 
   6 -15   4        3.93        4.54      7.74 o 
  -7 -14   4       19.47        5.61      9.48 o 
  -6 -14   4      274.72      319.55     11.77 o 
  -5 -14   4        5.65        0.93      5.47 o 
  -4 -14   4      152.38      176.60     10.02 o 
  -3 -14   4        0.62        4.27     10.54 o 
  -2 -14   4      317.21      344.42     14.17 o 
  -1 -14   4        0.66        7.87     11.21 o 
   0 -14   4        7.23      -13.61     13.61 o 
   1 -14   4      331.17      369.71     14.98 o 
   2 -14   4       90.71       83.73      9.35 o 
   3 -14   4       39.97       29.90      9.21 o 
   4 -14   4       30.06       36.84      7.88 o 
   5 -14   4        1.97        1.07      6.27 o 
   6 -14   4        1.23        3.60      9.88 o 
   7 -14   4       88.52       90.01      6.94 o 
  -8 -13   4      147.36      171.16      8.15 o 
  -7 -13   4      416.72      457.39     14.72 o 
  -6 -13   4        2.94        1.87      9.61 o 
  -5 -13   4      120.08      115.00      9.62 o 
  -4 -13   4       25.93       25.76      7.88 o 
  -3 -13   4       18.52       11.48      6.81 o 
  -2 -13   4       92.48       92.94      9.35 o 
  -1 -13   4     1045.68     1049.24     32.88 o 
   0 -13   4      640.40      637.21     19.95 o 
   1 -13   4      345.95      303.27     13.10 o 
   2 -13   4       33.85       32.97      8.54 o 
   3 -13   4       64.75       73.17      8.68 o 
   4 -13   4      209.27      227.42     12.43 o 
   5 -13   4      199.92      194.41     13.23 o 
   6 -13   4       65.59       76.37     10.01 o 
   7 -13   4       17.55       18.29      5.47 o 
   8 -13   4       11.08       10.55      4.94 o 
  -8 -12   4       33.17       38.45      7.34 o 
  -7 -12   4        0.05       -8.94     10.81 o 
  -6 -12   4      113.48      137.43     10.02 o 
  -5 -12   4        4.38        8.14     10.54 o 
  -4 -12   4       45.47       35.25      8.28 o 
  -3 -12   4        3.01        4.67      6.94 o 
  -2 -12   4       12.23       14.95      6.94 o 
  -1 -12   4       62.17       67.16      9.08 o 
   0 -12   4        0.64        8.01      6.81 o 
   1 -12   4       23.93       25.36      8.01 o 
   2 -12   4       76.31       84.39      9.48 o 
   3 -12   4      174.36      184.76     11.22 o 
   4 -12   4        4.04        7.61     12.68 o 
   5 -12   4       81.87       89.87      8.95 o 
   6 -12   4       45.27       55.14      8.81 o 
   7 -12   4       87.41       67.70      8.81 o 
   8 -12   4      162.68      166.46      9.89 o 
   9 -12   4        5.14       -3.34      8.14 o 
  -9 -11   4       10.08      -11.21     11.21 o 
  -8 -11   4       22.69       22.83      6.94 o 
  -7 -11   4      583.42      663.07     19.28 o 
  -6 -11   4      565.80      601.23     18.21 o 
  -5 -11   4        8.75       14.68      7.34 o 
  -4 -11   4      221.37      213.40     11.76 o 
  -3 -11   4      428.14      427.01     15.79 o 
  -2 -11   4      188.19      206.16     11.89 o 
  -1 -11   4      759.03      661.25     18.90 o 
   0 -11   4     1050.31     1086.21     31.54 o 
   1 -11   4      626.15      619.14     19.15 o 
   2 -11   4       52.03       49.40      8.81 o 
   3 -11   4       48.76       54.60      8.14 o 
   4 -11   4      978.09      988.94     28.44 o 
   5 -11   4      208.19      208.58     14.16 o 
   6 -11   4      156.67      161.37     11.89 o 
   7 -11   4       45.03       35.11      8.81 o 
   8 -11   4       68.42       40.72      7.48 o 
   9 -11   4        4.04        5.07      6.01 o 
  10 -11   4       60.74       44.86      6.01 o 
 -10 -10   4       12.93        6.81      9.21 o 
  -9 -10   4        8.40       14.55      5.47 o 
  -8 -10   4       44.50       64.48      7.88 o 
  -7 -10   4      162.18      164.18     12.29 o 
  -6 -10   4        9.14        3.74     11.21 o 
  -5 -10   4        5.85       32.70      8.54 o 
  -4 -10   4      194.71      213.51     11.36 o 
  -3 -10   4     1011.10      998.36     29.66 o 
  -2 -10   4        0.05       -6.94     10.81 o 
  -1 -10   4     2356.33     2125.35     47.46 o 
   0 -10   4      125.68      129.69      8.28 o 
   1 -10   4      286.74      249.46     10.43 o 
   2 -10   4     1180.45     1066.23     30.63 o 
   3 -10   4     2733.92     2450.81     53.11 o 
   4 -10   4      248.66      236.16     12.56 o 
   5 -10   4      361.40      376.45     14.84 o 
   6 -10   4      193.37      183.44     12.02 o 
   7 -10   4      139.93      123.55     10.69 o 
   8 -10   4      109.32      139.56      9.75 o 
   9 -10   4      132.96      133.17     10.15 o 
  10 -10   4       14.68        6.94      6.14 o 
  11 -10   4      103.80       91.76      6.01 o 
 -10  -9   4        3.11        7.47      9.08 o 
  -9  -9   4       32.39       19.89      7.34 o 
  -8  -9   4       77.74       87.59      9.88 o 
  -7  -9   4      115.55      101.77     10.15 o 
  -6  -9   4       62.95       38.59      8.68 o 
  -5  -9   4      113.78      137.56     10.42 o 
  -4  -9   4        8.88       10.41      7.34 o 
  -3  -9   4     2183.46     2234.11     48.10 o 
  -2  -9   4      229.90      213.44      9.62 o 
  -1  -9   4       97.50       90.41      7.35 o 
   0  -9   4      198.86      185.08      8.82 o 
   1  -9   4      532.17      618.46     18.88 o 
   2  -9   4     1669.74     1653.48     38.82 o 
   3  -9   4     1950.15     2112.14     46.56 o 
   4  -9   4      287.55      252.14     11.36 o 
   5  -9   4      229.28      204.34     11.63 o 
   6  -9   4        1.64        5.07     12.81 o 
   7  -9   4      495.48      463.02     17.80 o 
   8  -9   4        7.67       22.16      7.74 o 
   9  -9   4       86.18       90.54      9.21 o 
  10  -9   4       49.35       29.64      7.34 o 
  11  -9   4       64.84       61.02      6.54 o 
 -11  -8   4        0.51        6.27      7.34 o 
 -10  -8   4        0.15        5.21      8.68 o 
  -9  -8   4      147.17      119.95     10.42 o 
  -8  -8   4      233.81      232.26     13.10 o 
  -7  -8   4       79.23       90.13      9.08 o 
  -6  -8   4      809.65      792.10     24.26 o 
  -5  -8   4     3520.21     3564.85     65.30 o 
  -4  -8   4      995.54      846.29     26.71 o 
  -3  -8   4     1442.97     1321.13     34.73 o 
  -2  -8   4       13.28       28.97      5.34 o 
  -1  -8   4     2805.16     2673.71     45.63 o 
   0  -8   4     1372.90     1221.52     31.10 o 
   1  -8   4      151.50      153.64      6.95 o 
   2  -8   4      834.65      908.86     27.24 o 
   3  -8   4     1241.07     1164.61     32.41 o 
   4  -8   4      507.29      506.57     14.73 o 
   5  -8   4     1347.33     1510.50     41.69 o 
   6  -8   4       71.83       90.40      9.61 o 
   7  -8   4       43.69       40.05      9.35 o 
   8  -8   4       45.88       53.40     10.68 o 
   9  -8   4     1141.45     1128.48     34.64 o 
  10  -8   4       54.02       22.03      8.41 o 
  11  -8   4       13.52       11.75      6.27 o 
  12  -8   4        0.97       -1.47      7.07 o 
 -11  -7   4       68.63       76.91      6.68 o 
 -10  -7   4        0.55       -4.81      9.74 o 
  -9  -7   4       69.03       88.26      9.75 o 
  -8  -7   4       88.23       73.71     10.68 o 
  -7  -7   4      277.57      274.56     14.04 o 
  -6  -7   4     1629.95     1659.34     45.38 o 
  -5  -7   4      607.60      567.73     17.14 o 
  -4  -7   4      539.31      511.09     15.53 o 
  -3  -7   4      520.15      534.94     17.14 o 
  -2  -7   4      458.75      516.60     15.13 o 
  -1  -7   4     1607.32     1549.44     31.84 o 
   0  -7   4     4169.79     4411.26     54.21 o 
   1  -7   4     1676.82     1661.91     32.40 o 
   2  -7   4      156.83      148.98      6.81 o 
   3  -7   4      996.03     1124.01     29.55 o 
   4  -7   4       19.08       36.58      5.74 o 
   5  -7   4       27.19        1.87     12.41 o 
   6  -7   4      125.25      133.03     10.02 o 
   7  -7   4        1.90       -3.87     16.55 o 
   8  -7   4      337.22      385.36     17.38 o 
   9  -7   4       94.49       61.56      8.95 o 
  10  -7   4      138.40      120.21     10.28 o 
  11  -7   4      266.84      241.95     11.63 o 
  12  -7   4        5.19        8.54      4.27 o 
 -11  -6   4       79.32      100.82      7.48 o 
 -10  -6   4       10.86        9.34     12.55 o 
  -9  -6   4      434.15      505.82     17.79 o 
  -8  -6   4      254.43      280.80     14.84 o 
  -7  -6   4       66.96       57.55     10.01 o 
  -6  -6   4      730.65      715.37     21.84 o 
  -5  -6   4      534.17      494.85     15.00 o 
  -4  -6   4       68.99       76.38      7.08 o 
  -3  -6   4       48.42       60.48      5.87 o 
  -2  -6   4     9439.41     9127.10     80.24 o 
  -1  -6   4     2220.84     2402.13     37.03 o 
   0  -6   4     3200.44     2807.73     38.95 o 
   1  -6   4     2455.34     2266.71     34.53 o 
   2  -6   4     2975.47     3004.41     42.00 o 
   3  -6   4      640.37      559.76     17.03 o 
   4  -6   4      411.73      508.72     15.79 o 
   5  -6   4      373.87      355.06     11.24 o 
   6  -6   4     3160.89     3458.63     62.26 o 
   7  -6   4     1124.31     1234.73     35.46 o 
   8  -6   4      113.42      132.89     11.75 o 
   9  -6   4      302.76      316.70     14.30 o 
  10  -6   4       69.04       53.41      9.75 o 
  11  -6   4      231.76      175.47     10.96 o 
  12  -6   4        9.92       15.75      4.94 o 
 -12  -5   4        1.47       -6.94      6.94 o 
 -11  -5   4       39.06       42.85      6.41 o 
 -10  -5   4        3.86        4.40      9.88 o 
  -9  -5   4      233.56      282.91     14.03 o 
  -8  -5   4     1132.90     1219.87     36.39 o 
  -7  -5   4        1.89        4.94     13.48 o 
  -6  -5   4      266.71      239.41     10.43 o 
  -5  -5   4     1548.28     1564.77     39.74 o 
  -4  -5   4      934.34      858.73     23.10 o 
  -3  -5   4     6782.73     6246.23     65.52 o 
  -2  -5   4      236.09      242.02      7.49 o 
  -1  -5   4       16.16       14.82      4.00 o 
   0  -5   4        3.43       23.09      3.34 o 
   1  -5   4     4349.76     3786.35     42.73 o 
   2  -5   4        0.65       -0.93      5.87 o 
   3  -5   4     2465.69     2342.66     36.85 o 
   4  -5   4     2079.92     2518.95     41.85 o 
   5  -5   4     2443.88     2798.38     48.96 o 
   6  -5   4      177.11      196.42     10.56 o 
   7  -5   4     3619.51     3984.31     70.16 o 
   8  -5   4     3552.77     3870.92     72.65 o 
   9  -5   4       17.87       24.56      9.08 o 
  10  -5   4      440.15      391.45     16.32 o 
  11  -5   4      197.10      202.83     11.76 o 
  12  -5   4      179.09      165.68      9.62 o 
  13  -5   4       30.25       38.45      5.07 o 
 -12  -4   4       11.09       11.48      4.94 o 
 -11  -4   4      291.20      301.89     11.90 o 
 -10  -4   4       55.73       56.21      8.95 o 
  -9  -4   4       27.47       38.45      8.94 o 
  -8  -4   4       43.44       46.06      9.21 o 
  -7  -4   4      271.87      294.35     13.37 o 
  -6  -4   4      444.33      469.43     14.32 o 
  -5  -4   4     2772.45     2820.49     50.92 o 
  -4  -4   4        1.33       25.63      4.67 o 
  -3  -4   4      549.84      586.75     16.75 o 
  -2  -4   4     3191.47     2811.70     36.84 o 
  -1  -4   4      115.62      154.19      5.61 o 
   0  -4   4      298.81      269.97      8.30 o 
   1  -4   4     3392.37     3097.61     35.25 o 
   2  -4   4       13.33       13.35      3.07 o 
   3  -4   4       17.86       48.46      4.54 o 
   4  -4   4     2493.60     2730.64     41.35 o 
   5  -4   4      153.98      110.77      7.22 o 
   6  -4   4       62.88       76.24      7.21 o 
   7  -4   4     2220.44     2822.77     57.88 o 
   8  -4   4     1927.11     2062.03     51.67 o 
   9  -4   4      112.58      112.58     11.35 o 
  10  -4   4       59.73       55.41     10.01 o 
  11  -4   4       34.73       30.17      7.88 o 
  12  -4   4       49.97       41.12      6.94 o 
  13  -4   4       29.59       23.90      4.67 o 
 -12  -3   4        4.80       -5.21      8.68 o 
 -11  -3   4      158.60      148.29      9.62 o 
 -10  -3   4      527.13      516.12     17.27 o 
  -9  -3   4      856.77      840.65     25.74 o 
  -8  -3   4      933.63     1029.66     29.78 o 
  -7  -3   4       48.52       44.06      8.28 o 
  -6  -3   4       35.36       45.26      7.08 o 
  -5  -3   4     1360.87     1383.61     34.20 o 
  -4  -3   4      514.42      485.21     13.66 o 
  -3  -3   4     1754.75     1680.68     30.45 o 
  -2  -3   4     9570.87     9361.63     70.51 o 
  -1  -3   4    15018.33    14535.29     86.72 o 
   0  -3   4     2833.75     2193.80     27.21 o 
   1  -3   4    10477.29     7028.96     52.31 o 
   2  -3   4     3310.85     2863.45     32.82 o 
   3  -3   4      341.77      388.96     12.18 o 
   4  -3   4    10005.80    11869.41     90.49 o 
   5  -3   4      116.69      133.05      7.35 o 
   6  -3   4     1796.66     2196.36     44.98 o 
   7  -3   4       84.06      110.57      9.21 o 
   8  -3   4      840.42      799.30     22.93 o 
   9  -3   4      187.45      191.59     13.63 o 
  10  -3   4      545.95      589.11     18.87 o 
  11  -3   4       26.19       30.84      8.01 o 
  12  -3   4        4.80        4.67      6.54 o 
  13  -3   4        6.63        2.54      8.41 o 
 -12  -2   4       99.77      108.05      7.21 o 
 -11  -2   4      248.37      200.35     10.83 o 
 -10  -2   4      543.36      510.81     17.27 o 
  -9  -2   4       19.98       25.50      8.94 o 
  -8  -2   4      233.72      248.30     13.76 o 
  -7  -2   4     1055.32     1180.22     33.57 o 
  -6  -2   4      501.76      451.30     13.92 o 
  -5  -2   4       30.21       30.44      5.61 o 
  -4  -2   4      125.11      138.27      6.95 o 
  -3  -2   4     1356.23     1524.17     29.16 o 
  -2  -2   4     1680.75     1573.37     25.90 o 
  -1  -2   4    30254.58    28464.44    138.52 o 
   0  -2   4     8252.66     5782.33     43.99 o 
   1  -2   4     2485.04     1292.76     19.11 o 
   2  -2   4      441.73      332.54      9.66 o 
   3  -2   4       75.51      138.38      5.48 o 
   4  -2   4       89.33      137.99      5.88 o 
   5  -2   4     2086.27     2269.02     39.73 o 
   6  -2   4     2761.91     3275.97     54.53 o 
   7  -2   4       97.06      105.11      8.81 o 
   8  -2   4      294.52      335.85     13.37 o 
   9  -2   4      679.11      707.89     21.03 o 
  10  -2   4       93.73      100.82     10.15 o 
  11  -2   4        7.70       15.22      6.94 o 
  12  -2   4        1.31        8.68      9.61 o 
  13  -2   4       55.18       38.32      5.47 o 
 -12  -1   4       67.47       75.44      6.81 o 
 -11  -1   4       71.97       87.06      9.08 o 
 -10  -1   4      214.56      242.93     12.56 o 
  -9  -1   4        5.39       -7.47     12.55 o 
  -8  -1   4       11.71       -1.20     12.28 o 
  -7  -1   4       41.50       59.14      7.74 o 
  -6  -1   4        2.90       -3.87      9.74 o 
  -5  -1   4      134.54      169.00      8.95 o 
  -4  -1   4      860.01     1042.78     27.14 o 
  -3  -1   4       55.06       58.36      4.54 o 
  -2  -1   4     2811.01     2344.97     31.98 o 
  -1  -1   4    16617.10    13681.06     81.37 o 
   0  -1   4      234.34      164.15      5.09 o 
   1  -1   4    17665.01    10510.78     62.21 o 
   2  -1   4      498.54      479.06     12.49 o 
   3  -1   4     4119.29     4969.48     45.42 o 
   4  -1   4     3805.83     4073.75     47.92 o 
   5  -1   4     1188.25     1329.45     31.12 o 
   6  -1   4      220.15      256.00      9.76 o 
   7  -1   4     1753.91     2052.77     46.02 o 
   8  -1   4      152.22      154.30      9.89 o 
   9  -1   4      151.77      159.10     10.95 o 
  10  -1   4      595.67      618.46     18.88 o 
  11  -1   4       52.18       42.99      9.48 o 
  12  -1   4        0.10        0.93     10.01 o 
  13  -1   4       42.47       51.40      5.74 o 
 -12   0   4      483.44      405.93     13.52 o 
 -11   0   4       72.05       88.66      8.15 o 
 -10   0   4      158.77      141.33     11.22 o 
  -9   0   4        0.85       -8.54     12.28 o 
  -8   0   4     1473.87     1454.89     43.72 o 
  -7   0   4       46.24       51.67      7.74 o 
  -6   0   4        2.66        6.67      9.61 o 
  -5   0   4     3249.46     3601.68     56.74 o 
  -4   0   4     2984.20     3177.55     48.19 o 
  -3   0   4      829.85      755.77     21.78 o 
  -2   0   4      521.57      437.89     12.61 o 
  -1   0   4      882.93      807.38     17.40 o 
   0   0   4     1150.51      777.05     15.32 o 
   1   0   4      227.25      133.91      4.69 o 
   2   0   4    15359.35    17710.60     90.79 o 
   3   0   4      343.18      430.77     12.46 o 
   4   0   4     1143.59     1403.00     29.01 o 
   5   0   4      287.54      321.22     10.17 o 
   6   0   4     2442.17     2602.44     47.52 o 
   7   0   4       57.60       54.08      6.68 o 
   8   0   4      918.36     1084.14     31.94 o 
   9   0   4       32.88       34.84      8.41 o 
  10   0   4      176.09      160.85     11.36 o 
  11   0   4       57.82       62.75      9.61 o 
  12   0   4       76.79       94.00      9.21 o 
  13   0   4       95.81       98.42      8.01 o 
  14   0   4        4.98        1.33      6.67 o 
 -12   1   4        0.80        2.94      4.81 o 
 -11   1   4      236.47      235.36     11.49 o 
 -10   1   4       39.29       36.45      8.81 o 
  -9   1   4       56.86       45.66      8.41 o 
  -8   1   4        3.42       11.88      7.07 o 
  -7   1   4      143.63      141.33      9.89 o 
  -6   1   4     1292.89     1362.65     37.67 o 
  -5   1   4      661.99      627.31     18.77 o 
  -4   1   4       62.98       65.83      5.47 o 
  -3   1   4      754.75      873.73     24.05 o 
  -2   1   4      784.10      767.22     20.45 o 
  -1   1   4     4796.14     5044.02     47.82 o 
   0   1   4      237.39      236.89      6.96 o 
   1   1   4    17834.20    21457.82    106.19 o 
   2   1   4      350.25      413.64     11.26 o 
   3   1   4      300.68      340.56     10.45 o 
   4   1   4      780.76     1060.34     25.68 o 
   5   1   4     3826.56     4332.11     57.37 o 
   6   1   4     2004.82     2081.90     42.91 o 
   7   1   4     2056.91     2379.67     49.49 o 
   8   1   4        1.72        7.74      5.74 o 
   9   1   4       96.83       91.08      7.75 o 
  10   1   4      595.68      585.53     17.41 o 
  11   1   4       11.43       -1.07     13.08 o 
  12   1   4      242.74      261.95     12.43 o 
  13   1   4        0.11        4.54      5.21 o 
  14   1   4        4.04        0.40      7.07 o 
 -12   2   4        1.06       -5.74      8.01 o 
 -11   2   4      157.25      129.85      9.35 o 
 -10   2   4       21.82       22.69      8.68 o 
  -9   2   4      965.68     1019.69     31.12 o 
  -8   2   4      508.16      426.81     15.39 o 
  -7   2   4      789.84      821.04     25.20 o 
  -6   2   4       29.45       28.97      6.81 o 
  -5   2   4     1110.45     1195.20     33.61 o 
  -4   2   4     1209.27     1260.43     31.51 o 
  -3   2   4      847.82      755.81     22.32 o 
  -2   2   4      168.89      167.12      7.09 o 
  -1   2   4    32018.37    37434.12    188.50 o 
   0   2   4    10388.47    11530.35     80.80 o 
   1   2   4     6833.71     8747.96     67.26 o 
   2   2   4    26923.81    27117.58    126.35 o 
   3   2   4       28.90       34.31      4.41 o 
   4   2   4     1174.82     1074.56     25.63 o 
   5   2   4      686.94      774.75     21.61 o 
   6   2   4     4309.73     4986.89     67.91 o 
   7   2   4     1104.48     1071.36     27.96 o 
   8   2   4     1729.93     1696.03     43.68 o 
   9   2   4      216.65      222.90     11.09 o 
  10   2   4      126.09      139.30      9.35 o 
  11   2   4      368.24      364.95     14.31 o 
  12   2   4       14.25        7.21     10.28 o 
  13   2   4        1.65        2.27      8.28 o 
 -12   3   4        4.06        7.47      7.47 o 
 -11   3   4       99.94       81.73      7.35 o 
 -10   3   4      124.14      108.05     10.55 o 
  -9   3   4       56.98       62.62      9.48 o 
  -8   3   4      411.29      414.81     15.52 o 
  -7   3   4      478.90      471.35     14.32 o 
  -6   3   4      374.53      386.60     12.84 o 
  -5   3   4     3451.72     3758.48     59.63 o 
  -4   3   4     2138.95     2368.51     44.32 o 
  -3   3   4     2004.63     2214.66     39.20 o 
  -2   3   4    10042.47    10895.37     88.24 o 
  -1   3   4    31588.92    40258.17    203.90 o 
   0   3   4     3092.42     3315.83     40.47 o 
   1   3   4    10452.96    12274.66     79.06 o 
   2   3   4      415.90      529.23     13.54 o 
   3   3   4      375.87      447.86     13.00 o 
   4   3   4     9885.46    10385.03     79.51 o 
   5   3   4     1504.37     1599.76     32.94 o 
   6   3   4       66.18       47.40      5.74 o 
   7   3   4        9.27       10.41      5.21 o 
   8   3   4     3219.00     3276.76     61.04 o 
   9   3   4      512.30      470.47     15.93 o 
  10   3   4     1479.06     1351.37     37.67 o 
  11   3   4       39.38       31.51      7.88 o 
  12   3   4      151.39      141.06      9.48 o 
  13   3   4       12.26       10.28      5.87 o 
 -12   4   4       33.68       26.43      4.94 o 
 -11   4   4      206.20      182.68      9.09 o 
 -10   4   4        1.19        4.00     10.01 o 
  -9   4   4       27.23       24.43      8.14 o 
  -8   4   4        1.51       10.81     13.21 o 
  -7   4   4       41.25       53.27      7.88 o 
  -6   4   4       68.76       76.38      8.28 o 
  -5   4   4     1082.22     1029.10     27.55 o 
  -4   4   4      196.73      229.08      9.49 o 
  -3   4   4     4073.90     4441.08     59.02 o 
  -2   4   4      432.28      436.05     12.86 o 
  -1   4   4      336.36      338.89     10.44 o 
   0   4   4      560.34      551.26     15.03 o 
   1   4   4     3076.66     3305.37     37.43 o 
   2   4   4       89.79       86.70      4.41 o 
   3   4   4      652.45      603.10     15.98 o 
   4   4   4       26.41       43.25      4.54 o 
   5   4   4      580.91      634.01     17.56 o 
   6   4   4     2208.67     2179.49     41.03 o 
   7   4   4     2580.31     2446.93     48.40 o 
   8   4   4        1.89        6.14     10.14 o 
   9   4   4        1.51      -12.95     12.95 o 
  10   4   4      114.38      137.16     10.95 o 
  11   4   4       10.58       11.35     13.61 o 
  12   4   4        0.94      -10.28     10.28 o 
  13   4   4       48.71       57.54      7.08 o 
 -11   5   4      185.91      146.85      8.42 o 
 -10   5   4        3.89        7.61      5.74 o 
  -9   5   4      398.62      333.58     14.71 o 
  -8   5   4      410.51      377.61     15.52 o 
  -7   5   4      239.76      272.10     12.96 o 
  -6   5   4       13.42       19.62      5.47 o 
  -5   5   4     2215.57     2341.06     49.51 o 
  -4   5   4      442.49      502.25     14.72 o 
  -3   5   4      551.31      599.52     17.69 o 
  -2   5   4      881.37     1004.72     27.95 o 
  -1   5   4     1529.40     1374.23     29.34 o 
   0   5   4     1602.53     1510.19     28.16 o 
   1   5   4      359.22      273.03      8.57 o 
   2   5   4     1851.89     2038.39     29.70 o 
   3   5   4     1080.18      852.52     19.66 o 
   4   5   4      439.74      411.13     13.26 o 
   5   5   4     1289.16     1109.92     26.93 o 
   6   5   4      951.70      977.59     27.93 o 
   7   5   4       59.33       44.60      7.21 o 
   8   5   4      107.48      101.37      8.41 o 
   9   5   4        3.90        9.48      7.07 o 
  10   5   4       30.44       33.77      7.48 o 
  11   5   4      145.04      146.13     10.15 o 
  12   5   4       16.72       25.10      6.27 o 
  13   5   4        0.57        4.54      7.21 o 
 -11   6   4       38.21       34.58      5.61 o 
 -10   6   4      135.87      151.47      8.95 o 
  -9   6   4       35.08       39.11      7.61 o 
  -8   6   4       97.77       92.68      9.48 o 
  -7   6   4       12.06        1.20     14.42 o 
  -6   6   4      553.96      617.21     19.55 o 
  -5   6   4       82.20      101.35      8.41 o 
  -4   6   4      906.58      959.61     27.52 o 
  -3   6   4     2818.74     3133.10     54.80 o 
  -2   6   4     1080.66     1162.98     30.67 o 
  -1   6   4      215.35      267.79      8.82 o 
   0   6   4     9950.28    10061.45     83.49 o 
   1   6   4      799.20      818.61     21.22 o 
   2   6   4     1934.61     1779.24     30.22 o 
   3   6   4       31.44       16.55      3.74 o 
   4   6   4     1656.38     1490.43     29.30 o 
   5   6   4      431.34      446.26     14.05 o 
   6   6   4     3253.93     3187.47     51.18 o 
   7   6   4       65.36       49.00      6.41 o 
   8   6   4      660.75      667.11     19.83 o 
   9   6   4      218.87      225.70     11.89 o 
  10   6   4      283.22      310.39     13.63 o 
  11   6   4        0.46      -12.15     12.15 o 
  12   6   4        5.47        6.81     10.14 o 
  13   6   4       27.77       34.84      5.34 o 
 -11   7   4       52.96       36.18      5.34 o 
 -10   7   4        0.43        4.00      5.61 o 
  -9   7   4       37.14       44.46      7.21 o 
  -8   7   4       21.28       18.82      8.28 o 
  -7   7   4      451.51      512.16     17.26 o 
  -6   7   4      502.33      497.88     16.86 o 
  -5   7   4     1248.16     1379.67     41.67 o 
  -4   7   4      828.11      854.56     28.03 o 
  -3   7   4       31.84       59.67      7.61 o 
  -2   7   4     2216.32     2131.67     44.15 o 
  -1   7   4       17.04       36.71      5.74 o 
   0   7   4     1518.76     1565.19     32.38 o 
   1   7   4      256.06      289.91      8.56 o 
   2   7   4     1844.32     1976.51     34.08 o 
   3   7   4        7.86       11.75      3.87 o 
   4   7   4      172.11      229.43      7.75 o 
   5   7   4      168.42      192.00      7.35 o 
   6   7   4      226.67      238.43      9.76 o 
   7   7   4       88.64       84.80      8.41 o 
   8   7   4      369.69      377.28     14.58 o 
   9   7   4       22.40       20.42      8.41 o 
  10   7   4        7.51       16.68      7.21 o 
  11   7   4       63.61       54.21      8.55 o 
  12   7   4       30.87       50.46      6.01 o 
  13   7   4        0.56        8.01      3.74 o 
 -11   8   4       13.44        8.81      4.00 o 
 -10   8   4        0.78        1.47      9.21 o 
  -9   8   4      191.78      184.92      9.49 o 
  -8   8   4       12.25       39.91      6.81 o 
  -7   8   4      395.97      422.65     16.18 o 
  -6   8   4       28.61       38.85      7.48 o 
  -5   8   4       63.28       75.71      8.41 o 
  -4   8   4      453.59      441.47     14.85 o 
  -3   8   4     2179.14     2425.86     53.41 o 
  -2   8   4     1026.49     1037.00     27.94 o 
  -1   8   4       60.70       68.23      6.54 o 
   0   8   4       51.40       44.86      5.74 o 
   1   8   4     1039.90     1056.35     27.55 o 
   2   8   4      262.16      279.04      8.96 o 
   3   8   4       62.50       61.29      5.07 o 
   4   8   4     1000.75      942.23     26.59 o 
   5   8   4      937.86      820.85     22.95 o 
   6   8   4        8.11       11.21      5.21 o 
   7   8   4      228.41      197.25     10.82 o 
   8   8   4       36.70       23.63      6.81 o 
   9   8   4      404.41      369.04     15.78 o 
  10   8   4      317.48      305.37     13.64 o 
  11   8   4      180.80      216.98     10.96 o 
  12   8   4        1.67        0.80      8.41 o 
 -10   9   4        3.91       10.54      4.14 o 
  -9   9   4        4.61       -3.34      9.21 o 
  -8   9   4      239.32      197.66     11.63 o 
  -7   9   4      419.15      416.02     15.92 o 
  -6   9   4        1.39       -6.41     14.15 o 
  -5   9   4        9.40        8.94     11.48 o 
  -4   9   4      529.88      595.42     18.74 o 
  -3   9   4       86.78       99.22      9.35 o 
  -2   9   4     1902.13     2006.89     47.24 o 
  -1   9   4       83.84       83.73      7.48 o 
   0   9   4      190.87      238.66     10.02 o 
   1   9   4       40.61       30.31      5.47 o 
   2   9   4      354.95      330.53     10.43 o 
   3   9   4     1443.10     1374.57     32.85 o 
   4   9   4      932.58      926.79     25.10 o 
   5   9   4       25.02       25.50      5.74 o 
   6   9   4       47.60       35.91      6.41 o 
   7   9   4        2.28        7.21     12.28 o 
   8   9   4       43.28       25.63      6.68 o 
   9   9   4       19.12       25.90      8.28 o 
  10   9   4      274.70      279.24     12.70 o 
  11   9   4        0.01       -2.67      9.74 o 
  12   9   4        0.70       11.88      4.67 o 
 -10  10   4      100.79       71.73      5.61 o 
  -9  10   4       11.84       14.15      5.61 o 
  -8  10   4       42.87       45.39      7.61 o 
  -7  10   4      293.90      275.52     13.77 o 
  -6  10   4      550.40      626.73     19.01 o 
  -5  10   4      516.86      494.26     18.34 o 
  -4  10   4      156.26      158.30     11.89 o 
  -3  10   4      401.57      432.47     15.25 o 
  -2  10   4       33.91       25.23      6.94 o 
  -1  10   4     1116.07     1033.89     30.63 o 
   0  10   4      379.95      368.79     12.44 o 
   1  10   4     2605.16     2520.58     49.72 o 
   2  10   4      394.73      338.06     11.24 o 
   3  10   4     1157.25     1011.28     26.74 o 
   4  10   4     1053.53     1017.68     27.25 o 
   5  10   4        0.38        0.93     10.01 o 
   6  10   4      398.73      368.90     12.84 o 
   7  10   4       71.57       67.83      7.48 o 
   8  10   4       93.26       78.39      7.61 o 
   9  10   4      144.42      130.64     10.02 o 
  10  10   4      119.73      150.12      9.48 o 
  11  10   4       67.90       76.24      7.61 o 
  -9  11   4       77.24       70.64      6.28 o 
  -8  11   4       46.78       32.84      6.41 o 
  -7  11   4        5.45      -11.35     12.28 o 
  -6  11   4       60.54       39.39      9.61 o 
  -5  11   4       58.10       59.41      7.74 o 
  -4  11   4      639.79      695.47     20.36 o 
  -3  11   4       22.53       25.50      8.01 o 
  -2  11   4      174.88      175.42     11.22 o 
  -1  11   4      346.01      373.10     14.04 o 
   0  11   4        0.59        7.47      6.41 o 
   1  11   4        5.93       20.15      6.01 o 
   2  11   4      728.65      751.26     23.72 o 
   3  11   4      597.84      523.86     15.94 o 
   4  11   4        4.80        7.61     10.54 o 
   5  11   4      354.80      318.53     12.84 o 
   6  11   4       14.24       10.41     11.48 o 
   7  11   4       55.18       39.65      8.54 o 
   8  11   4       17.46       -4.14     11.48 o 
   9  11   4      143.64      160.29     10.15 o 
  10  11   4        2.57        0.00      4.94 o 
  11  11   4        0.14        1.33      8.41 o 
  -8  12   4        4.39        6.41      5.07 o 
  -7  12   4       26.21       10.41     10.41 o 
  -6  12   4      437.70      427.19     14.98 o 
  -5  12   4        4.73        2.40     14.55 o 
  -4  12   4      193.26      214.57     13.23 o 
  -3  12   4       65.03       60.35      9.61 o 
  -2  12   4      335.31      340.29     15.91 o 
  -1  12   4      175.94      148.83     11.22 o 
   0  12   4      465.15      430.18     15.39 o 
   1  12   4      117.36       99.10     10.02 o 
   2  12   4      159.93      160.17     10.95 o 
   3  12   4        3.79       12.28      6.14 o 
   4  12   4      433.26      411.24     14.45 o 
   5  12   4      108.08       93.35      9.08 o 
   6  12   4        2.58       -6.27     10.41 o 
   7  12   4      158.71      163.64     10.42 o 
   8  12   4       38.29       43.79      6.81 o 
   9  12   4      101.19       99.36      8.95 o 
  10  12   4       57.64       66.36      7.08 o 
  -8  13   4       12.53       10.68      4.14 o 
  -7  13   4       56.28       48.60      6.14 o 
  -6  13   4       62.00       50.34      7.21 o 
  -5  13   4       17.55       21.49      7.48 o 
  -4  13   4      587.15      620.59     18.34 o 
  -3  13   4      221.73      248.95     13.23 o 
  -2  13   4        1.21        4.00     16.02 o 
  -1  13   4      617.96      581.02     19.28 o 
   0  13   4       91.93      118.05      9.88 o 
   1  13   4      298.43      306.67     13.10 o 
   2  13   4      332.58      332.26     13.91 o 
   3  13   4       15.97       -9.61     11.61 o 
   4  13   4       10.10        1.07     11.48 o 
   5  13   4      389.78      353.76     13.24 o 
   6  13   4        2.58       11.08      5.07 o 
   7  13   4       23.43       21.63      6.54 o 
   8  13   4       10.70        0.80     10.28 o 
   9  13   4      305.15      313.32     11.10 o 
  10  13   4       21.70       17.62      5.47 o 
  -7  14   4      208.24      164.95      7.35 o 
  -6  14   4       61.98       44.46      6.94 o 
  -5  14   4      332.40      280.30     11.50 o 
  -4  14   4        5.71        6.27      7.34 o 
  -3  14   4       53.57       73.43      9.48 o 
  -2  14   4        3.03       -1.20     13.88 o 
  -1  14   4      148.44      146.67     11.22 o 
   0  14   4       64.38       66.76      9.88 o 
   1  14   4       61.77       67.69      8.41 o 
   2  14   4       13.04       20.96      6.94 o 
   3  14   4        6.54       19.09      7.88 o 
   4  14   4      183.39      183.17     10.96 o 
   5  14   4        3.59       -2.94      8.68 o 
   6  14   4        4.24        8.28      9.21 o 
   7  14   4       81.15       80.12      7.08 o 
   8  14   4      124.56      127.70      8.55 o 
   9  14   4        3.16        9.21      4.27 o 
  -6  15   4        1.30        5.34      6.41 o 
  -5  15   4        0.91       -3.34      8.68 o 
  -4  15   4        3.77      -10.81     10.81 o 
  -3  15   4      114.50       95.90      9.75 o 
  -2  15   4      116.68       97.90      9.88 o 
  -1  15   4       65.03       49.27      8.01 o 
   0  15   4       46.69       30.84      9.21 o 
   1  15   4        1.45       13.48      6.81 o 
   2  15   4       23.12       16.29      6.54 o 
   3  15   4       87.27       77.72      8.28 o 
   4  15   4        0.04        2.94      5.87 o 
   5  15   4        4.12        3.74      9.21 o 
   6  15   4      115.29      110.19      7.48 o 
   7  15   4       11.70        2.14      8.81 o 
   8  15   4       48.37       39.92      6.01 o 
  -4  16   4        6.41        7.74      4.81 o 
  -3  16   4       64.45       61.82      6.68 o 
  -2  16   4        9.95       -8.68     10.41 o 
  -1  16   4        0.22        8.54      9.48 o 
   0  16   4       23.20       17.49      7.74 o 
   1  16   4      153.84      141.74      9.62 o 
   2  16   4      115.48      110.86      9.35 o 
   3  16   4       14.36       20.56      5.34 o 
   4  16   4       84.77       82.79      7.48 o 
   5  16   4        7.40        2.27      8.94 o 
   6  16   4        0.00        6.54      7.21 o 
  -2  17   4        4.37       -6.54      8.28 o 
  -1  17   4       23.52       19.36      6.27 o 
   0  17   4        3.89        0.00      8.94 o 
   1  17   4        0.57        3.07      9.08 o 
   2  17   4       24.99       19.76      5.87 o 
   3  17   4        5.53        6.94      4.81 o 
   4  17   4        0.31        3.74      7.61 o 
  -3 -16   5       49.17       55.41      6.94 o 
  -2 -16   5       20.09       23.09      5.61 o 
  -1 -16   5       12.06       28.30      6.01 o 
   0 -16   5        0.33       -9.21      9.21 o 
   1 -16   5        6.06      -11.61     11.61 o 
   2 -16   5       18.38       10.55      6.01 o 
   3 -16   5        0.02       -0.67      8.54 o 
   4 -16   5       45.04       60.62      6.28 o 
  -5 -15   5       14.07       10.01      5.61 o 
  -4 -15   5      161.56      204.56      8.95 o 
  -3 -15   5       16.14        8.41      6.67 o 
  -2 -15   5       69.15       91.07      8.01 o 
  -1 -15   5       46.21       42.05      7.48 o 
   0 -15   5      209.06      242.81     11.63 o 
   1 -15   5       40.66       38.18      7.88 o 
   2 -15   5      528.08      558.41     17.40 o 
   3 -15   5       36.57       -2.80     12.15 o 
   4 -15   5       30.59       54.20      7.88 o 
   5 -15   5        0.44        3.87      9.21 o 
   6 -15   5        9.17        4.81      7.88 o 
  -6 -14   5        0.18        4.94      9.08 o 
  -5 -14   5       10.65       -0.80      9.21 o 
  -4 -14   5        0.22       -2.80      8.54 o 
  -3 -14   5       32.91       39.38      8.01 o 
  -2 -14   5        4.88        9.48     10.54 o 
  -1 -14   5      149.90      145.74     10.82 o 
   0 -14   5       89.29       95.88      9.88 o 
   1 -14   5      198.99      225.01     12.29 o 
   2 -14   5      135.76      152.94     11.22 o 
   3 -14   5        9.94       15.48      7.74 o 
   4 -14   5      347.46      391.17     14.98 o 
   5 -14   5       23.71       46.86      8.01 o 
   6 -14   5       80.92       97.62      7.75 o 
   7 -14   5       38.84       45.26      6.01 o 
  -7 -13   5        6.94       -8.68     10.14 o 
  -6 -13   5       41.09       48.33      7.08 o 
  -5 -13   5       13.15        2.00     10.01 o 
  -4 -13   5      148.74      174.59     10.82 o 
  -3 -13   5      452.73      489.30     15.79 o 
  -2 -13   5        0.03        3.47     11.48 o 
  -1 -13   5      494.25      476.00     16.33 o 
   0 -13   5      490.74      475.99     16.33 o 
   1 -13   5       60.51       76.50      8.28 o 
   2 -13   5       23.77       16.82      7.21 o 
   3 -13   5      128.45      123.81     10.95 o 
   4 -13   5       40.73       39.65      8.41 o 
   5 -13   5      193.03      192.67     12.83 o 
   6 -13   5      417.74      382.63     15.12 o 
   7 -13   5       52.27       54.47      7.21 o 
   8 -13   5       13.08       10.28      5.47 o 
  -8 -12   5       18.47       14.15      6.41 o 
  -7 -12   5      107.11      130.62      9.08 o 
  -6 -12   5       24.98       -4.14     13.48 o 
  -5 -12   5      220.68      226.51     12.56 o 
  -4 -12   5       20.86        9.34     11.75 o 
  -3 -12   5      300.42      275.79     12.83 o 
  -2 -12   5       38.05       41.79      8.14 o 
  -1 -12   5      478.06      467.40     16.32 o 
   0 -12   5      769.44      796.32     23.32 o 
   1 -12   5     1328.33     1307.25     36.29 o 
   2 -12   5        5.91        4.81     11.88 o 
   3 -12   5      220.56      217.28     12.29 o 
   4 -12   5      119.55      144.91     11.35 o 
   5 -12   5      466.54      574.42     19.00 o 
   6 -12   5       77.48      117.64     11.08 o 
   7 -12   5       80.05       94.01      9.88 o 
   8 -12   5       13.67        9.74      6.14 o 
   9 -12   5        0.06       -2.00      7.87 o 
  -9 -11   5      107.69      115.41      7.48 o 
  -8 -11   5      119.99      132.90      8.95 o 
  -7 -11   5       25.09       26.70      7.48 o 
  -6 -11   5       13.28       14.02      7.07 o 
  -5 -11   5       20.63       10.95     13.48 o 
  -4 -11   5        8.60        2.40     10.81 o 
  -3 -11   5      143.03      146.00     10.42 o 
  -2 -11   5       70.45       64.89      7.88 o 
  -1 -11   5      115.11      122.34      9.88 o 
   0 -11   5       67.16       53.14      8.68 o 
   1 -11   5      848.38      898.20     26.41 o 
   2 -11   5      621.59      625.93     19.15 o 
   3 -11   5       77.98       82.25      9.35 o 
   4 -11   5      206.65      170.90     12.43 o 
   5 -11   5       42.10       42.19     10.28 o 
   6 -11   5      250.45      261.28     14.30 o 
   7 -11   5      420.89      443.99     16.19 o 
   8 -11   5        7.65       -1.07     11.61 o 
   9 -11   5       69.25       64.36      7.48 o 
  10 -11   5        4.32       12.55      4.81 o 
  -9 -10   5       28.12       29.90      7.08 o 
  -8 -10   5        4.24        9.48      6.27 o 
  -7 -10   5       71.86      117.50      9.48 o 
  -6 -10   5      109.89      117.12     10.02 o 
  -5 -10   5      164.68      169.26     11.22 o 
  -4 -10   5       15.29       66.21      8.28 o 
  -3 -10   5      290.38      271.64     13.37 o 
  -2 -10   5      756.69      767.67     21.98 o 
  -1 -10   5     1570.27     1551.53     41.06 o 
   0 -10   5        0.20        5.87     10.68 o 
   1 -10   5      737.15      730.93     20.77 o 
   2 -10   5     1322.91     1357.36     38.99 o 
   3 -10   5      802.75      918.83     26.95 o 
   4 -10   5        0.74        3.47     13.88 o 
   5 -10   5       11.09       23.49      7.47 o 
   6 -10   5       64.94       70.76      9.21 o 
   7 -10   5      133.88      148.79     12.02 o 
   8 -10   5        0.95       -6.01      7.21 o 
   9 -10   5       37.01       40.98      6.94 o 
  10 -10   5        6.46        5.34      5.34 o 
  11 -10   5        2.30       -5.47      6.94 o 
 -10  -9   5       65.88       81.72      6.94 o 
  -9  -9   5        4.62       21.36      5.61 o 
  -8  -9   5        0.34        0.00      7.07 o 
  -7  -9   5       33.15       28.97      7.61 o 
  -6  -9   5      279.01      305.30     13.90 o 
  -5  -9   5       44.43       40.05      8.54 o 
  -4  -9   5      725.12      753.99     22.38 o 
  -3  -9   5     1092.64     1063.73     29.67 o 
  -2  -9   5     2321.64     2329.79     48.81 o 
  -1  -9   5      660.77      596.20     17.82 o 
   0  -9   5      109.12      127.15      7.75 o 
   1  -9   5       21.11       17.22      5.21 o 
   2  -9   5      483.04      504.59     15.26 o 
   3  -9   5      827.81      890.55     27.76 o 
   4  -9   5     1272.22     1184.60     32.66 o 
   5  -9   5      391.92      379.74     15.25 o 
   6  -9   5      365.26      372.58     15.25 o 
   7  -9   5       16.88       28.43      8.14 o 
   8  -9   5      176.64      200.40     13.09 o 
   9  -9   5        0.77       -2.27     12.55 o 
  10  -9   5      137.12      150.14     10.02 o 
  11  -9   5       74.65       69.30      6.41 o 
 -10  -8   5        6.57        9.08      5.21 o 
  -9  -8   5       77.36       97.21      8.41 o 
  -8  -8   5        3.76        8.81     11.35 o 
  -7  -8   5      286.74      281.92     13.10 o 
  -6  -8   5      147.88      127.83     10.02 o 
  -5  -8   5      130.23      100.71     11.62 o 
  -4  -8   5     3583.44     3648.27     63.97 o 
  -3  -8   5       15.97       48.45      7.34 o 
  -2  -8   5      222.23      211.30      9.22 o 
  -1  -8   5        8.02        0.80      9.34 o 
   0  -8   5        6.89       11.08      5.21 o 
   1  -8   5       12.42       11.88      5.21 o 
   2  -8   5     2761.02     2664.19     47.36 o 
   3  -8   5      358.02      360.34     10.83 o 
   4  -8   5      429.66      409.58     13.11 o 
   5  -8   5        1.87       -6.41     10.68 o 
   6  -8   5      124.12      143.58     10.82 o 
   7  -8   5       68.78       77.31      9.35 o 
   8  -8   5       11.79       13.48      8.14 o 
   9  -8   5       83.41       96.28     11.08 o 
  10  -8   5        9.88        1.07      7.34 o 
  11  -8   5       17.27       17.89      6.27 o 
  12  -8   5       14.67       14.42      4.41 o 
 -11  -7   5        1.29       -0.53      6.54 o 
 -10  -7   5       37.22       28.17      6.81 o 
  -9  -7   5      109.55      142.90     10.15 o 
  -8  -7   5      229.81      224.37     13.23 o 
  -7  -7   5      219.08      216.07     13.23 o 
  -6  -7   5     1705.87     1719.59     49.03 o 
  -5  -7   5     2998.45     3039.79     60.92 o 
  -4  -7   5      876.76      766.36     22.80 o 
  -3  -7   5      997.53      889.11     24.71 o 
  -2  -7   5        0.22       -8.01      8.81 o 
  -1  -7   5     6067.54     6237.49     69.57 o 
   0  -7   5     2823.83     2845.03     45.13 o 
   1  -7   5     4298.04     4342.99     55.43 o 
   2  -7   5       40.86       45.66      6.01 o 
   3  -7   5       83.98       85.33      6.54 o 
   4  -7   5     4179.89     4172.41     62.12 o 
   5  -7   5     1473.35     1482.83     40.25 o 
   6  -7   5     1639.70     1860.59     48.76 o 
   7  -7   5      601.37      668.87     20.49 o 
   8  -7   5      255.78      267.31     14.97 o 
   9  -7   5       52.26       61.95     10.28 o 
  10  -7   5      160.63      171.53     11.49 o 
  11  -7   5       89.65      108.84      8.95 o 
  12  -7   5       42.52       46.46      6.14 o 
 -11  -6   5       44.76       43.93      5.61 o 
 -10  -6   5       21.31       18.82      5.61 o 
  -9  -6   5       29.09       32.17      7.21 o 
  -8  -6   5      138.67      152.80     12.02 o 
  -7  -6   5      742.34      795.95     24.92 o 
  -6  -6   5        0.29       -8.14     15.22 o 
  -5  -6   5     1370.19     1405.60     40.08 o 
  -4  -6   5       84.59       95.48      6.94 o 
  -3  -6   5      426.63      457.16     14.05 o 
  -2  -6   5       37.50       51.40      5.74 o 
  -1  -6   5     2471.34     2892.46     42.89 o 
   0  -6   5      384.39      385.98     11.51 o 
   1  -6   5      114.66       96.31      6.01 o 
   2  -6   5      221.70      294.36      8.42 o 
   3  -6   5     2059.74     2056.92     38.03 o 
   4  -6   5        7.02        3.60      8.01 o 
   5  -6   5      126.76      160.02      8.82 o 
   6  -6   5      809.35      933.07     29.23 o 
   7  -6   5        6.78       12.15     13.35 o 
   8  -6   5      776.52      897.86     26.81 o 
   9  -6   5       94.99      125.13     11.88 o 
  10  -6   5      118.39       92.42      9.75 o 
  11  -6   5       67.57       57.95      8.01 o 
  12  -6   5      216.76      224.53      9.22 o 
 -11  -5   5       22.29       22.16      4.81 o 
 -10  -5   5       87.82       67.70      8.01 o 
  -9  -5   5       69.08       75.71      9.75 o 
  -8  -5   5      656.00      626.54     20.09 o 
  -7  -5   5       65.04       65.82     10.28 o 
  -6  -5   5     2948.03     2936.03     60.63 o 
  -5  -5   5      206.03      199.38      9.62 o 
  -4  -5   5      625.00      639.40     18.49 o 
  -3  -5   5     1283.76     1350.62     31.50 o 
  -2  -5   5       78.20       88.41      5.61 o 
  -1  -5   5     3406.74     3333.71     43.10 o 
   0  -5   5      645.29      538.29     15.02 o 
   1  -5   5     3827.53     3401.13     42.05 o 
   2  -5   5     2805.44     2515.66     36.94 o 
   3  -5   5     2958.79     3290.87     44.72 o 
   4  -5   5      387.02      329.21     10.44 o 
   5  -5   5      522.78      428.82     12.05 o 
   6  -5   5     1232.88     1454.22     40.07 o 
   7  -5   5      153.85      176.34     11.62 o 
   8  -5   5       92.50       90.41     11.62 o 
   9  -5   5     1921.05     2055.48     54.47 o 
  10  -5   5      406.04      426.15     16.45 o 
  11  -5   5        2.68        7.61      7.61 o 
  12  -5   5        5.40       12.81      5.61 o 
  13  -5   5        9.02       10.81      4.14 o 
 -11  -4   5       13.19        2.94      5.87 o 
 -10  -4   5      204.24      163.55     10.29 o 
  -9  -4   5      115.93       90.28      9.88 o 
  -8  -4   5       56.99       36.98      9.21 o 
  -7  -4   5     2720.80     2783.63     62.03 o 
  -6  -4   5        0.69        6.67      6.67 o 
  -5  -4   5      306.43      353.55     11.90 o 
  -4  -4   5      581.04      538.17     16.75 o 
  -3  -4   5     5664.81     5659.04     63.23 o 
  -2  -4   5     1562.04     1719.37     30.79 o 
  -1  -4   5      590.32      532.55     14.08 o 
   0  -4   5     3846.88     3398.61     39.26 o 
   1  -4   5       42.78       23.23      3.61 o 
   2  -4   5     1788.28     1477.84     25.87 o 
   3  -4   5     1382.35     1239.16     25.91 o 
   4  -4   5      100.86      175.91      7.08 o 
   5  -4   5      187.77      187.37      8.15 o 
   6  -4   5     1235.72     1471.61     38.33 o 
   7  -4   5     2515.96     3112.46     61.35 o 
   8  -4   5        2.66        0.00     14.82 o 
   9  -4   5     1197.30     1305.66     37.61 o 
  10  -4   5       17.32       38.31      8.94 o 
  11  -4   5       47.77       50.87      7.88 o 
  12  -4   5       26.57       36.04      6.14 o 
  13  -4   5       13.59        6.41      8.81 o 
 -12  -3   5       64.70       60.49      5.34 o 
 -11  -3   5       50.83       51.67      6.94 o 
 -10  -3   5        1.96        8.41     10.54 o 
  -9  -3   5       17.83       28.70      8.68 o 
  -8  -3   5       16.44       26.03      9.08 o 
  -7  -3   5        0.78       10.01     11.21 o 
  -6  -3   5       47.80       60.08      7.61 o 
  -5  -3   5       27.79       36.71      5.34 o 
  -4  -3   5       55.92       55.41      5.07 o 
  -3  -3   5     3107.59     3334.83     46.41 o 
  -2  -3   5     1712.66     1515.62     28.14 o 
  -1  -3   5       28.40       31.24      3.47 o 
   0  -3   5      124.25      110.38      4.54 o 
   1  -3   5     5239.26     3481.60     37.51 o 
   2  -3   5     1234.28      811.90     18.09 o 
   3  -3   5       57.47       70.77      4.67 o 
   4  -3   5      127.43      144.69      6.41 o 
   5  -3   5     3474.22     4470.78     58.39 o 
   6  -3   5     3046.69     3798.73     59.34 o 
   7  -3   5      907.03     1054.81     30.73 o 
   8  -3   5       12.47       18.95      7.07 o 
   9  -3   5      423.62      462.87     16.45 o 
  10  -3   5        2.07        1.33     15.35 o 
  11  -3   5       48.08       47.53      8.14 o 
  12  -3   5      140.17      144.40      9.35 o 
  13  -3   5       12.45       18.69      5.21 o 
 -12  -2   5        7.34        9.08      4.54 o 
 -11  -2   5       22.37       19.76      6.27 o 
 -10  -2   5       14.39        4.27      7.48 o 
  -9  -2   5      301.50      206.81     12.43 o 
  -8  -2   5      363.28      381.80     15.38 o 
  -7  -2   5      859.54      851.30     26.69 o 
  -6  -2   5      215.30      261.67     10.82 o 
  -5  -2   5       56.19       49.00      7.08 o 
  -4  -2   5      385.42      459.56     13.52 o 
  -3  -2   5     4640.43     4576.07     54.71 o 
  -2  -2   5     2707.26     2616.77     36.87 o 
  -1  -2   5     5286.31     4035.73     41.87 o 
   0  -2   5     3870.79     1675.46     24.40 o 
   1  -2   5      170.59       87.45      4.14 o 
   2  -2   5     2827.25     1558.00     24.15 o 
   3  -2   5     5437.25     4948.11     47.74 o 
   4  -2   5     3110.80     3948.57     47.36 o 
   5  -2   5        4.74        3.34      7.21 o 
   6  -2   5      176.71      211.94      9.22 o 
   7  -2   5       48.60       89.19      8.14 o 
   8  -2   5       29.01        9.21     12.68 o 
   9  -2   5      617.51      699.34     20.09 o 
  10  -2   5      236.90      230.80     14.17 o 
  11  -2   5      596.15      606.81     17.67 o 
  12  -2   5       88.35      101.49      8.68 o 
  13  -2   5       85.41       88.40      6.94 o 
 -12  -1   5       20.50       13.22      4.54 o 
 -11  -1   5       43.42       30.57      7.21 o 
 -10  -1   5        2.96       -2.14     12.81 o 
  -9  -1   5      266.42      286.57     13.50 o 
  -8  -1   5      347.51      342.32     13.77 o 
  -7  -1   5        7.61        3.47     12.81 o 
  -6  -1   5      279.77      349.21     12.57 o 
  -5  -1   5     3581.69     4002.43     63.06 o 
  -4  -1   5      818.36      977.96     28.33 o 
  -3  -1   5     1387.20     1409.50     29.55 o 
  -2  -1   5    13917.50    12717.25     90.55 o 
  -1  -1   5       39.87       54.75      4.01 o 
   0  -1   5       15.08        9.48      3.34 o 
   1  -1   5      473.49      133.38      4.56 o 
   2  -1   5        5.19        4.40      2.94 o 
   3  -1   5      215.49      259.21      7.36 o 
   4  -1   5      149.98      172.67      6.82 o 
   5  -1   5        0.35        1.33      4.67 o 
   6  -1   5      846.14     1330.12     34.77 o 
   7  -1   5       95.27       90.28      7.88 o 
   8  -1   5      552.74      521.14     15.40 o 
   9  -1   5       25.05       36.98      7.88 o 
  10  -1   5        0.87       16.02      6.81 o 
  11  -1   5      299.12      277.39     13.37 o 
  12  -1   5      199.37      186.26     10.96 o 
  13  -1   5       29.68       28.70      5.74 o 
 -12   0   5       64.50       30.98      5.61 o 
 -11   0   5       29.55       42.58      6.41 o 
 -10   0   5      115.90      102.04      9.48 o 
  -9   0   5       89.38      104.56      9.61 o 
  -8   0   5        3.09        8.54     12.28 o 
  -7   0   5      148.83      156.69     10.42 o 
  -6   0   5      443.53      378.32     12.31 o 
  -5   0   5     3074.32     3312.53     56.34 o 
  -4   0   5      544.11      536.36     15.81 o 
  -3   0   5      543.86      551.77     17.56 o 
  -2   0   5     3233.98     2804.87     39.01 o 
  -1   0   5      502.86      352.32     10.46 o 
   0   0   5    19710.76     9837.48     68.41 o 
   1   0   5      552.53      176.24      5.64 o 
   2   0   5     1859.34     1225.95     19.48 o 
   3   0   5      600.06      611.09     16.11 o 
   4   0   5     3167.29     3975.29     48.56 o 
   5   0   5      392.67      502.86     14.59 o 
   6   0   5     1476.95     1827.35     41.13 o 
   7   0   5      285.01      294.57     10.56 o 
   8   0   5     1416.18     1466.30     40.91 o 
   9   0   5      792.95      762.37     24.00 o 
  10   0   5       17.95       32.97      8.01 o 
  11   0   5       14.22        5.61     12.28 o 
  12   0   5        6.57        1.07     11.21 o 
  13   0   5        4.66        5.21      8.81 o 
  14   0   5      140.49      132.41      6.28 o 
 -12   1   5        5.30        7.88      4.40 o 
 -11   1   5      166.56      125.45      8.68 o 
 -10   1   5       46.53       31.11      8.28 o 
  -9   1   5       89.31      101.22      9.48 o 
  -8   1   5      122.52      142.64     10.82 o 
  -7   1   5      222.22      232.66     11.49 o 
  -6   1   5     2350.10     2401.76     52.91 o 
  -5   1   5     5704.21     5712.50     75.36 o 
  -4   1   5      105.39      152.27      8.42 o 
  -3   1   5     5123.98     5080.67     60.95 o 
  -2   1   5      546.10      551.95     16.10 o 
  -1   1   5        2.89       -7.34      7.34 o 
   0   1   5      306.49      278.58      8.44 o 
   1   1   5    16960.62    15473.88     90.17 o 
   2   1   5       28.41       22.16      3.47 o 
   3   1   5     4446.21     4652.63     47.37 o 
   4   1   5      508.25      561.36     17.43 o 
   5   1   5        2.10       -5.87     10.28 o 
   6   1   5      649.89      593.42     18.37 o 
   7   1   5      186.74      212.47      9.75 o 
   8   1   5       28.62       19.89      6.94 o 
   9   1   5      418.89      369.10     13.24 o 
  10   1   5      350.02      327.62     14.04 o 
  11   1   5        4.44        2.27      9.88 o 
  12   1   5       81.88       85.86      8.41 o 
  13   1   5       19.44       24.70      6.01 o 
  14   1   5       17.60        6.81      7.21 o 
 -12   2   5       26.32       18.82      4.27 o 
 -11   2   5       57.76       59.15      6.81 o 
 -10   2   5      104.33       89.88      9.08 o 
  -9   2   5       65.52       52.21      8.14 o 
  -8   2   5       12.36       16.69      7.21 o 
  -7   2   5       65.14       80.78      9.08 o 
  -6   2   5      711.18      785.81     23.72 o 
  -5   2   5       58.42       45.93      8.14 o 
  -4   2   5      108.89      111.27      6.95 o 
  -3   2   5     3284.25     3257.20     49.54 o 
  -2   2   5      572.92      605.79     18.24 o 
  -1   2   5     7834.43     8463.58     74.15 o 
   0   2   5      630.90      588.03     16.53 o 
   1   2   5     1474.58     1641.74     28.89 o 
   2   2   5    20974.64    24847.53    143.72 o 
   3   2   5      200.28      179.20      7.36 o 
   4   2   5      526.89      603.63     18.10 o 
   5   2   5      609.92      516.54     15.96 o 
   6   2   5      213.14      275.36      9.36 o 
   7   2   5       65.30      100.81      7.08 o 
   8   2   5        8.36        3.07      6.14 o 
   9   2   5        0.62        9.08     12.41 o 
  10   2   5      306.55      289.44     12.97 o 
  11   2   5      534.49      570.87     16.60 o 
  12   2   5       57.74       45.53      7.48 o 
  13   2   5       23.29        6.81      9.74 o 
  14   2   5       33.41       34.31      4.01 o 
 -12   3   5        0.04        5.34      6.14 o 
 -11   3   5      104.42       82.94      7.21 o 
 -10   3   5      286.41      250.78     11.63 o 
  -9   3   5       70.34       71.97      9.08 o 
  -8   3   5     1877.62     1874.80     50.55 o 
  -7   3   5      119.88      123.14      9.08 o 
  -6   3   5      201.53      215.68     10.42 o 
  -5   3   5     2445.74     2490.89     50.00 o 
  -4   3   5     5279.95     5507.24     71.17 o 
  -3   3   5      457.53      515.23     16.47 o 
  -2   3   5    11530.36    11984.17     98.85 o 
  -1   3   5       89.74       64.79      6.68 o 
   0   3   5     4180.52     4732.67     54.18 o 
   1   3   5     5771.49     6302.53     60.83 o 
   2   3   5     3471.22     4071.25     42.78 o 
   3   3   5      370.15      215.08      6.70 o 
   4   3   5     1678.45     1781.19     30.04 o 
   5   3   5     2123.57     2316.89     40.13 o 
   6   3   5      199.67      159.58      8.29 o 
   7   3   5      260.36      247.86      9.89 o 
   8   3   5       62.21       56.48      7.48 o 
   9   3   5      199.99      206.04     11.62 o 
  10   3   5        2.24       -1.20     11.75 o 
  11   3   5       95.23       92.54     10.02 o 
  12   3   5       10.51       12.15      6.54 o 
  13   3   5        5.18       -8.81      8.81 o 
 -11   4   5        5.07       13.35      5.34 o 
 -10   4   5       18.96       17.49      6.41 o 
  -9   4   5      269.26      217.34     12.30 o 
  -8   4   5      271.55      225.36     13.10 o 
  -7   4   5      477.21      449.76     16.33 o 
  -6   4   5      273.23      268.30     11.76 o 
  -5   4   5      935.41     1040.95     29.13 o 
  -4   4   5      920.19      961.02     26.86 o 
  -3   4   5     1282.72     1304.26     33.67 o 
  -2   4   5     3513.02     3911.31     54.02 o 
  -1   4   5      422.19      566.89     17.95 o 
   0   4   5     6147.77     6740.14     66.29 o 
   1   4   5     2308.23     2564.71     36.53 o 
   2   4   5     1025.46      949.56     20.75 o 
   3   4   5       25.45       18.29      3.87 o 
   4   4   5     2249.93     2054.46     31.78 o 
   5   4   5      120.38      167.92      7.35 o 
   6   4   5      327.69      280.76      9.50 o 
   7   4   5       71.17       63.96      7.08 o 
   8   4   5      400.23      386.21     13.38 o 
   9   4   5      286.27      306.26     14.17 o 
  10   4   5       38.12       43.39      8.41 o 
  11   4   5      436.51      450.04     15.79 o 
  12   4   5        3.33        3.74      9.34 o 
  13   4   5        5.30       -4.27      7.74 o 
 -11   5   5       56.05       51.67      5.47 o 
 -10   5   5        2.68        8.68      8.68 o 
  -9   5   5       12.48        8.54     10.68 o 
  -8   5   5     1619.11     1496.19     45.09 o 
  -7   5   5      163.84      176.34     11.89 o 
  -6   5   5       68.43       68.50      8.95 o 
  -5   5   5       53.17       47.26      7.21 o 
  -4   5   5     1785.98     2046.15     45.49 o 
  -3   5   5     1294.21     1378.75     34.74 o 
  -2   5   5     1023.89      973.99     28.64 o 
  -1   5   5     3210.49     3658.85     51.99 o 
   0   5   5     3642.90     4542.69     54.70 o 
   1   5   5     5736.51     6187.52     60.24 o 
   2   5   5     1369.58     1297.24     25.51 o 
   3   5   5     4572.44     4690.54     48.51 o 
   4   5   5      518.20      523.73     15.27 o 
   5   5   5      802.14      826.13     23.08 o 
   6   5   5      948.59      889.40     23.23 o 
   7   5   5      737.25      781.12     21.98 o 
   8   5   5      231.00      227.06     10.56 o 
   9   5   5      159.87      158.57     10.69 o 
  10   5   5       48.46       56.07      8.68 o 
  11   5   5       54.84       53.94      7.88 o 
  12   5   5        2.90        8.14      5.34 o 
  13   5   5       33.16       40.32      6.01 o 
 -11   6   5       68.57       60.49      5.88 o 
 -10   6   5       11.61        2.40     10.41 o 
  -9   6   5       35.97        8.14     13.22 o 
  -8   6   5        4.04        2.27     11.48 o 
  -7   6   5      324.28      285.05     13.24 o 
  -6   6   5     1707.96     1687.20     47.29 o 
  -5   6   5      457.66      482.29     15.39 o 
  -4   6   5       36.48       40.72      6.94 o 
  -3   6   5      206.37      328.24     11.76 o 
  -2   6   5        4.74        7.47     10.01 o 
  -1   6   5      721.23      718.88     21.74 o 
   0   6   5     2135.69     2465.96     40.95 o 
   1   6   5       16.21       14.55      4.54 o 
   2   6   5     1787.53     1979.00     33.27 o 
   3   6   5        4.05        0.93      3.47 o 
   4   6   5        1.65       -2.14      6.54 o 
   5   6   5       91.89       70.38      5.61 o 
   6   6   5       44.29       58.48      6.01 o 
   7   6   5      432.59      414.66     12.71 o 
   8   6   5      337.33      374.55     14.31 o 
   9   6   5       58.12       60.48      8.28 o 
  10   6   5        0.21        0.00      7.34 o 
  11   6   5       81.93       98.01      9.88 o 
  12   6   5        4.81        0.00      8.54 o 
  13   6   5        0.97        1.87      7.21 o 
 -11   7   5       69.54       47.67      4.94 o 
 -10   7   5        2.76       12.81      4.94 o 
  -9   7   5        0.26       -1.87      9.48 o 
  -8   7   5       14.40       10.01     11.21 o 
  -7   7   5       66.44       70.90      9.61 o 
  -6   7   5      532.85      556.17     18.20 o 
  -5   7   5      676.00      673.76     19.69 o 
  -4   7   5      254.14      332.84     12.83 o 
  -3   7   5      239.05      313.18     12.03 o 
  -2   7   5      459.33      459.43     14.59 o 
  -1   7   5     4287.60     4591.02     63.83 o 
   0   7   5     2928.04     2907.54     47.79 o 
   1   7   5       74.19       82.66      5.74 o 
   2   7   5      683.15      717.59     21.72 o 
   3   7   5        5.33        5.74      5.74 o 
   4   7   5     1057.71      982.46     25.53 o 
   5   7   5     1175.59     1073.32     28.10 o 
   6   7   5      605.15      616.95     18.48 o 
   7   7   5      210.33      192.96      9.22 o 
   8   7   5       17.04        7.61      7.61 o 
   9   7   5      281.20      239.00     13.10 o 
  10   7   5      206.13      208.04     11.76 o 
  11   7   5       13.34      -12.68     12.68 o 
  12   7   5        0.02        0.00      8.68 o 
  13   7   5        6.65       15.08      4.27 o 
 -10   8   5       31.67       24.96      5.47 o 
  -9   8   5      171.33      124.25      9.49 o 
  -8   8   5       71.86       59.68      8.55 o 
  -7   8   5      236.27      210.75     12.03 o 
  -6   8   5      766.17      760.94     21.31 o 
  -5   8   5     1025.61     1002.73     29.39 o 
  -4   8   5       38.66       56.87      8.14 o 
  -3   8   5     1959.20     2102.11     50.35 o 
  -2   8   5      755.06      901.04     28.29 o 
  -1   8   5     2970.23     3023.85     54.78 o 
   0   8   5      449.23      405.18     12.05 o 
   1   8   5      344.56      371.61     10.17 o 
   2   8   5      192.09      182.41      7.08 o 
   3   8   5       13.91        2.00      7.21 o 
   4   8   5       71.38       77.71      6.28 o 
   5   8   5      394.41      360.94     11.24 o 
   6   8   5      253.96      241.80     10.16 o 
   7   8   5       15.65       61.94      6.94 o 
   8   8   5      302.35      356.14     14.17 o 
   9   8   5        5.06        4.81     13.08 o 
  10   8   5       72.55       75.17      8.95 o 
  11   8   5       17.10       21.62      6.94 o 
  12   8   5       30.98       35.38      6.94 o 
 -10   9   5       25.97       12.42      4.54 o 
  -9   9   5      268.66      216.97      9.76 o 
  -8   9   5      102.03       77.06      8.81 o 
  -7   9   5        1.30       -1.20     10.41 o 
  -6   9   5      117.98      104.31     10.02 o 
  -5   9   5        1.85        5.07      8.94 o 
  -4   9   5      224.16      250.30     13.76 o 
  -3   9   5       22.71       -7.34     13.35 o 
  -2   9   5      217.19      232.53     11.23 o 
  -1   9   5       23.53       26.03      7.07 o 
   0   9   5     3478.86     3660.57     60.08 o 
   1   9   5      489.38      424.36     13.25 o 
   2   9   5        4.56       -1.47      9.74 o 
   3   9   5        3.31       -9.74      9.74 o 
   4   9   5      358.80      332.23     10.30 o 
   5   9   5      845.18      774.20     23.60 o 
   6   9   5      534.29      461.83     13.52 o 
   7   9   5      474.66      414.28     14.32 o 
   8   9   5      534.57      505.82     16.33 o 
   9   9   5      159.35      174.60     11.62 o 
  10   9   5      214.10      197.77     10.42 o 
  11   9   5       13.42       21.89      6.14 o 
  12   9   5        1.46       -3.34      7.34 o 
  -9  10   5       15.01        6.81      8.01 o 
  -8  10   5       11.27        2.54      6.01 o 
  -7  10   5       23.71       19.22      6.41 o 
  -6  10   5       86.16       73.04      9.75 o 
  -5  10   5      130.52      163.35     11.62 o 
  -4  10   5      150.39      172.85     13.09 o 
  -3  10   5      839.64      853.96     26.15 o 
  -2  10   5       29.82       29.24      8.54 o 
  -1  10   5        1.48        4.40      6.67 o 
   0  10   5      202.61      206.32     10.16 o 
   1  10   5     1283.10     1233.87     34.69 o 
   2  10   5     2950.28     2790.19     51.16 o 
   3  10   5      272.78      222.44     10.29 o 
   4  10   5     2921.73     2825.25     52.62 o 
   5  10   5      316.89      313.00     12.03 o 
   6  10   5       50.77       53.94      7.74 o 
   7  10   5       28.72       29.23      6.27 o 
   8  10   5      141.27      109.93      9.48 o 
   9  10   5       65.99       61.42      8.68 o 
  10  10   5      144.14      158.16      9.35 o 
  11  10   5       25.32       30.84      5.21 o 
  -9  11   5        8.62        2.94      6.67 o 
  -8  11   5       31.59       28.43      6.41 o 
  -7  11   5       94.04      112.18      8.41 o 
  -6  11   5       11.09       18.02      7.88 o 
  -5  11   5       33.45       44.85      8.68 o 
  -4  11   5      125.19      133.03     11.89 o 
  -3  11   5      102.25      159.72     12.15 o 
  -2  11   5      194.05      187.59     11.76 o 
  -1  11   5       69.68       60.75      8.55 o 
   0  11   5     1077.60     1069.11     31.95 o 
   1  11   5      253.88      243.26     10.69 o 
   2  11   5       38.51       39.92      7.61 o 
   3  11   5      104.58      107.77      8.55 o 
   4  11   5       47.01       37.65      7.74 o 
   5  11   5      896.22      881.23     26.82 o 
   6  11   5      216.83      201.24     10.16 o 
   7  11   5      153.82      147.34      9.48 o 
   8  11   5       34.86       34.71      7.08 o 
   9  11   5      193.48      204.16     10.96 o 
  10  11   5       20.51       26.43      5.74 o 
  11  11   5      122.39      143.47      7.75 o 
  -8  12   5        9.28        9.48      4.40 o 
  -7  12   5      168.38      166.20      8.55 o 
  -6  12   5       19.61       24.83      6.94 o 
  -5  12   5        0.05      -12.68     12.68 o 
  -4  12   5       19.69        5.07     12.68 o 
  -3  12   5       86.11       81.45     10.82 o 
  -2  12   5        7.54        0.00     13.61 o 
  -1  12   5      827.17      867.49     25.87 o 
   0  12   5       61.04       50.07      9.75 o 
   1  12   5       18.41        6.94     12.68 o 
   2  12   5     1557.84     1445.26     40.37 o 
   3  12   5       22.99       25.63      7.21 o 
   4  12   5      179.74      188.24     10.29 o 
   5  12   5       25.21        6.14      7.07 o 
   6  12   5       10.72       -9.08     11.21 o 
   7  12   5      201.76      194.14     10.15 o 
   8  12   5      666.87      606.57     18.08 o 
   9  12   5       32.23       38.58      6.14 o 
  10  12   5       59.02       93.60      6.94 o 
  -7  13   5      135.72      121.83      7.21 o 
  -6  13   5        6.72       -8.14      9.74 o 
  -5  13   5       50.54       38.98      6.94 o 
  -4  13   5       13.27      -11.48     12.68 o 
  -3  13   5      128.00      137.97     11.49 o 
  -2  13   5       25.20       33.37      9.34 o 
  -1  13   5      508.74      555.66     18.20 o 
   0  13   5      113.41      113.12     11.35 o 
   1  13   5       18.25        6.01     13.35 o 
   2  13   5      193.48      191.86     10.69 o 
   3  13   5      145.95      130.64      9.48 o 
   4  13   5       22.54       14.68      6.27 o 
   5  13   5      240.70      219.57     11.09 o 
   6  13   5      237.62      225.59     10.69 o 
   7  13   5       77.71       61.96      7.34 o 
   8  13   5      105.49      101.50      7.48 o 
   9  13   5       99.24      113.79      7.75 o 
  10  13   5       60.02       53.41      6.01 o 
  -6  14   5       13.99       14.68      4.94 o 
  -5  14   5        2.28        6.41      8.81 o 
  -4  14   5       27.40       40.58      7.74 o 
  -3  14   5      109.76      110.31     10.02 o 
  -2  14   5      208.28      176.25     12.29 o 
  -1  14   5      420.79      426.33     16.19 o 
   0  14   5      108.22       98.02      9.75 o 
   1  14   5        2.93       13.21      6.01 o 
   2  14   5       13.04       30.17      6.94 o 
   3  14   5      118.41       98.43      8.15 o 
   4  14   5        1.19       13.75      5.87 o 
   5  14   5      261.55      202.36     10.29 o 
   6  14   5       11.71        8.01      8.94 o 
   7  14   5       19.89       21.49      5.61 o 
   8  14   5      107.42      110.46      7.61 o 
   9  14   5       28.44       33.11      4.81 o 
  -5  15   5        0.01       -8.28      8.94 o 
  -4  15   5        4.02        4.54      5.21 o 
  -3  15   5       64.27       59.42      7.21 o 
  -2  15   5        0.73       -1.07     11.35 o 
  -1  15   5        5.62       11.08     12.15 o 
   0  15   5      126.76      143.32     10.02 o 
   1  15   5        0.72      -10.01     12.15 o 
   2  15   5        0.24       -5.34     10.81 o 
   3  15   5      103.00      108.04      9.21 o 
   4  15   5       49.58       49.93      7.61 o 
   5  15   5        2.78        7.21      8.94 o 
   6  15   5        3.92       -5.61      9.74 o 
   7  15   5       44.71       45.53      6.41 o 
   8  15   5       79.88       79.33      6.41 o 
  -4  16   5       64.88       62.23      5.88 o 
  -3  16   5      179.70      166.10      8.69 o 
  -2  16   5       12.20       13.48      6.27 o 
  -1  16   5       42.57       35.91      7.21 o 
   0  16   5       38.33       50.73      7.48 o 
   1  16   5        0.74      -11.21     11.21 o 
   2  16   5        5.11       19.09      6.41 o 
   3  16   5      118.39      114.87      8.68 o 
   4  16   5       35.92       31.51      6.41 o 
   5  16   5      192.76      193.24      8.69 o 
   6  16   5        7.52        6.41      5.07 o 
  -1  17   5       34.71       39.52      5.61 o 
   0  17   5       36.11       33.38      6.27 o 
   1  17   5        0.73       -2.14      9.34 o 
   2  17   5       39.82       47.66      6.27 o 
   3  17   5        9.31       10.01      5.34 o 
   4  17   5       70.54       68.91      6.68 o 
  -2 -16   6       18.11       16.69      5.61 o 
  -1 -16   6        0.12       -5.34      8.01 o 
   0 -16   6        2.71       -4.14      9.08 o 
   1 -16   6       65.71       81.85      6.94 o 
   2 -16   6       47.22       67.69      6.81 o 
   3 -16   6      101.69      136.11      7.75 o 
  -4 -15   6      175.38      188.03      9.22 o 
  -3 -15   6       27.87       30.17      6.81 o 
  -2 -15   6      317.73      368.30     12.30 o 
  -1 -15   6        3.09       -3.47     10.41 o 
   0 -15   6       10.06       21.62      6.27 o 
   1 -15   6      172.44      164.60     10.02 o 
   2 -15   6       24.48       35.24      7.21 o 
   3 -15   6       47.99       38.18      7.74 o 
   4 -15   6       94.21      104.57      8.15 o 
   5 -15   6       41.01       60.88      7.08 o 
  -5 -14   6       31.52       50.33      6.67 o 
  -4 -14   6       71.06       75.04      7.74 o 
  -3 -14   6      419.91      466.82     14.18 o 
  -2 -14   6      111.54      122.60     10.02 o 
  -1 -14   6       92.60      123.53     10.28 o 
   0 -14   6       93.64      104.43      8.41 o 
   1 -14   6      479.34      526.87     16.19 o 
   2 -14   6        3.18       10.81     11.88 o 
   3 -14   6      205.60      186.67     11.63 o 
   4 -14   6      332.36      369.88     14.17 o 
   5 -14   6        1.65       -3.74     10.28 o 
   6 -14   6        4.16        8.01      9.61 o 
   7 -14   6       71.14       79.99      6.81 o 
  -7 -13   6      187.45      192.20      8.69 o 
  -6 -13   6        0.29       -7.07      9.48 o 
  -5 -13   6       29.55       22.16      6.41 o 
  -4 -13   6      270.33      309.99     13.37 o 
  -3 -13   6      124.99      115.40      8.68 o 
  -2 -13   6      109.36      124.20     10.02 o 
  -1 -13   6       27.66        1.20     13.62 o 
   0 -13   6       39.61       34.58      9.21 o 
   1 -13   6       73.25       76.51      9.21 o 
   2 -13   6       92.07       83.19      9.35 o 
   3 -13   6        2.11       -1.20     14.15 o 
   4 -13   6      204.80      207.78     12.83 o 
   5 -13   6      169.34      186.63     12.29 o 
   6 -13   6       22.29       18.55      7.21 o 
   7 -13   6      118.50      133.30      8.55 o 
   8 -13   6        8.53       11.61      5.21 o 
  -7 -12   6        0.48        5.61      8.81 o 
  -6 -12   6       88.83       90.27      8.68 o 
  -5 -12   6       68.05       58.22      8.68 o 
  -4 -12   6      549.13      548.99     17.27 o 
  -3 -12   6        2.02       -3.47     10.41 o 
  -2 -12   6      109.40      108.58      9.35 o 
  -1 -12   6        2.37        4.67     11.75 o 
   0 -12   6        9.99       -7.07     12.95 o 
   1 -12   6       34.59       50.46      9.34 o 
   2 -12   6      113.48      127.41      9.48 o 
   3 -12   6      106.61      110.04     10.95 o 
   4 -12   6      419.87      459.36     17.39 o 
   5 -12   6       55.36       60.35      9.88 o 
   6 -12   6        6.39        2.40      8.28 o 
   7 -12   6        0.10      -11.75     12.81 o 
   8 -12   6       50.08       35.78      6.81 o 
   9 -12   6        1.30       -1.87      7.61 o 
  -8 -11   6       14.71       29.77      6.14 o 
  -7 -11   6      186.27      203.37     10.82 o 
  -6 -11   6        1.99       -3.34     11.08 o 
  -5 -11   6        8.17       -6.01     11.88 o 
  -4 -11   6      425.30      406.27     15.79 o 
  -3 -11   6        1.65        8.28      9.48 o 
  -2 -11   6        1.78        4.67     11.48 o 
  -1 -11   6      288.78      297.30     13.64 o 
   0 -11   6       72.12       82.12      8.95 o 
   1 -11   6      140.38      168.30     11.35 o 
   2 -11   6      853.52      931.17     27.62 o 
   3 -11   6        0.15        7.07     10.68 o 
   4 -11   6       14.48       22.42      7.47 o 
   5 -11   6      712.93      718.24     21.70 o 
   6 -11   6        0.98        8.94     11.48 o 
   7 -11   6        0.32        2.40     13.35 o 
   8 -11   6      148.04      151.62     10.42 o 
   9 -11   6        1.07        3.20      9.74 o 
  10 -11   6       59.83       64.63      5.74 o 
  -9 -10   6       44.99       47.40      5.87 o 
  -8 -10   6        0.06       -1.87      9.34 o 
  -7 -10   6      192.30      200.29     11.22 o 
  -6 -10   6      163.95      164.05     10.95 o 
  -5 -10   6       26.51       35.11      8.81 o 
  -4 -10   6       25.17       23.23      7.34 o 
  -3 -10   6       50.15       59.14      8.14 o 
  -2 -10   6       10.29        6.54      7.74 o 
  -1 -10   6       79.76      100.01      9.48 o 
   0 -10   6      213.79      207.66     11.36 o 
   1 -10   6       11.54       11.35      6.14 o 
   2 -10   6       11.24        6.41     11.61 o 
   3 -10   6      219.01      224.36     12.16 o 
   4 -10   6        9.35        9.34     12.95 o 
   5 -10   6      501.68      520.72     17.53 o 
   6 -10   6       71.15       76.24     10.28 o 
   7 -10   6       16.88       11.75      7.88 o 
   8 -10   6        0.66      -13.08     13.08 o 
   9 -10   6       24.72       32.17      6.81 o 
  10 -10   6        0.23        0.80      9.61 o 
  11 -10   6        9.48        2.40      4.27 o 
  -9  -9   6       10.77       -8.01     10.28 o 
  -8  -9   6       36.10       34.31      7.48 o 
  -7  -9   6        9.12        6.14     11.08 o 
  -6  -9   6       39.75       34.18      8.81 o 
  -5  -9   6       18.06       25.10      7.48 o 
  -4  -9   6        0.10       -1.20     10.68 o 
  -3  -9   6      400.81      406.90     15.25 o 
  -2  -9   6      456.63      407.85     13.25 o 
  -1  -9   6     1906.84     1850.28     44.51 o 
   0  -9   6      106.52       90.82      7.35 o 
   1  -9   6        1.36        5.47      5.47 o 
   2  -9   6     3420.04     3651.57     62.03 o 
   3  -9   6       55.79       57.81      6.94 o 
   4  -9   6        5.69       -6.41     11.75 o 
   5  -9   6       70.35       90.66      9.48 o 
   6  -9   6      319.63      313.92     15.24 o 
   7  -9   6       42.72       80.37      9.35 o 
   8  -9   6      722.41      796.13     23.58 o 
   9  -9   6        2.55       11.21     11.21 o 
  10  -9   6      240.98      224.68     11.63 o 
  11  -9   6        3.49        6.81      7.47 o 
 -10  -8   6       94.58       86.81      6.81 o 
  -9  -8   6       77.68       93.61      8.28 o 
  -8  -8   6       18.72       25.90      7.07 o 
  -7  -8   6      342.91      311.42     14.31 o 
  -6  -8   6       77.17       73.17      8.95 o 
  -5  -8   6       21.40       14.68      7.34 o 
  -4  -8   6      433.99      417.68     15.65 o 
  -3  -8   6      822.31      815.49     24.13 o 
  -2  -8   6        0.55        0.93     10.94 o 
  -1  -8   6       31.66       30.70      6.01 o 
   0  -8   6      135.59      181.93      8.15 o 
   1  -8   6      890.69      787.22     23.35 o 
   2  -8   6      187.42      193.61      9.09 o 
   3  -8   6      354.48      427.46     13.24 o 
   4  -8   6       53.77       72.10      7.74 o 
   5  -8   6      671.56      678.55     20.77 o 
   6  -8   6      193.56      228.48     13.36 o 
   7  -8   6      102.38      159.32     11.89 o 
   8  -8   6      286.60      324.29     16.31 o 
   9  -8   6      186.84      186.25     12.29 o 
  10  -8   6      167.91      215.76     11.36 o 
  11  -8   6      369.39      336.83     11.50 o 
  12  -8   6       96.91       96.03      6.28 o 
 -10  -7   6       22.79       15.22      5.07 o 
  -9  -7   6      120.90      134.36     10.15 o 
  -8  -7   6       59.55       67.83      8.81 o 
  -7  -7   6      298.38      354.26     14.71 o 
  -6  -7   6     1247.17     1294.37     37.08 o 
  -5  -7   6     2089.25     2068.64     50.89 o 
  -4  -7   6      217.40      211.54     11.49 o 
  -3  -7   6     1131.40     1101.07     32.91 o 
  -2  -7   6       13.04       26.83      5.74 o 
  -1  -7   6      388.16      364.44     10.44 o 
   0  -7   6      646.14      641.24     19.97 o 
   1  -7   6      385.91      336.23     10.57 o 
   2  -7   6       69.51       58.75      6.41 o 
   3  -7   6      159.98      148.43      7.75 o 
   4  -7   6      446.84      395.32     12.04 o 
   5  -7   6      710.89      732.93     22.92 o 
   6  -7   6      718.17      784.99     22.91 o 
   7  -7   6      652.82      727.44     21.83 o 
   8  -7   6      540.21      554.02     20.61 o 
   9  -7   6       77.56       83.19     10.42 o 
  10  -7   6       76.07       74.78      9.08 o 
  11  -7   6        1.59        8.01      9.74 o 
  12  -7   6       10.61        8.94      4.81 o 
 -11  -6   6       21.35       19.62      4.54 o 
 -10  -6   6        3.32       -8.14      8.94 o 
  -9  -6   6       13.52       16.28      6.54 o 
  -8  -6   6       20.06        9.08     12.95 o 
  -7  -6   6        1.66       -9.34     14.82 o 
  -6  -6   6      137.99      148.93     11.22 o 
  -5  -6   6     2254.52     2371.21     53.78 o 
  -4  -6   6      307.11      285.20     11.63 o 
  -3  -6   6      343.08      310.03     10.83 o 
  -2  -6   6      279.41      264.07      8.69 o 
  -1  -6   6      263.63      313.93      9.76 o 
   0  -6   6      370.03      301.46      9.23 o 
   1  -6   6     1960.56     1868.12     35.02 o 
   2  -6   6     3824.05     3881.18     51.86 o 
   3  -6   6       88.70      119.13      6.68 o 
   4  -6   6        0.48       -2.27      5.34 o 
   5  -6   6      809.41      762.32     23.47 o 
   6  -6   6      529.36      538.58     17.00 o 
   7  -6   6     1328.20     1525.28     40.60 o 
   8  -6   6     1062.84     1108.60     32.75 o 
   9  -6   6        5.86      -13.35     13.35 o 
  10  -6   6      243.40      238.56     13.36 o 
  11  -6   6       46.80       63.42      6.94 o 
  12  -6   6       13.16       18.95      4.94 o 
 -11  -5   6       73.88       79.86      5.74 o 
 -10  -5   6       33.78       55.40      7.08 o 
  -9  -5   6        2.10        0.00     13.61 o 
  -8  -5   6      209.50      181.72     11.76 o 
  -7  -5   6        2.05      -14.68     14.68 o 
  -6  -5   6       15.89       36.31      7.21 o 
  -5  -5   6      764.42      742.63     23.19 o 
  -4  -5   6      232.21      232.16      9.89 o 
  -3  -5   6       65.94       60.49      6.01 o 
  -2  -5   6      529.19      452.31     12.99 o 
  -1  -5   6      143.87      139.08      6.41 o 
   0  -5   6     2061.79     2144.44     35.08 o 
   1  -5   6       40.65       49.40      4.67 o 
   2  -5   6      429.54      479.70     14.99 o 
   3  -5   6      145.52      176.36      7.08 o 
   4  -5   6     6100.86     6692.36     72.70 o 
   5  -5   6       18.08       12.28      5.74 o 
   6  -5   6       54.66       64.09      7.88 o 
   7  -5   6       28.03       48.99      8.14 o 
   8  -5   6     1135.64     1311.90     38.54 o 
   9  -5   6       86.18      103.22     12.02 o 
  10  -5   6      535.37      657.87     19.01 o 
  11  -5   6      134.45      159.08     10.69 o 
  12  -5   6       34.25       26.83      5.47 o 
  13  -5   6       57.69       68.63      5.47 o 
 -11  -4   6        6.86        3.74      8.68 o 
 -10  -4   6       35.77        9.21     12.01 o 
  -9  -4   6       40.62       26.83      8.14 o 
  -8  -4   6      592.41      531.54     18.34 o 
  -7  -4   6     2258.48     2381.91     59.97 o 
  -6  -4   6      376.14      410.61     14.31 o 
  -5  -4   6      132.78      146.53      9.08 o 
  -4  -4   6       75.24       88.53      6.81 o 
  -3  -4   6     4370.80     4068.85     56.68 o 
  -2  -4   6      526.02      622.93     17.68 o 
  -1  -4   6      582.19      541.96     15.42 o 
   0  -4   6      980.10     1045.04     23.53 o 
   1  -4   6        1.41       10.01      3.60 o 
   2  -4   6      787.84      852.82     20.81 o 
   3  -4   6        7.07        5.74      6.81 o 
   4  -4   6     4882.63     5941.01     65.11 o 
   5  -4   6      106.38      120.21      7.48 o 
   6  -4   6      190.75      216.21     10.16 o 
   7  -4   6      648.23      813.07     25.72 o 
   8  -4   6      999.04     1169.87     36.10 o 
   9  -4   6       68.20       94.00     10.55 o 
  10  -4   6      319.43      383.31     16.71 o 
  11  -4   6        1.03       11.35      5.74 o 
  12  -4   6        4.03       -5.21      9.61 o 
  13  -4   6        1.42        6.94      6.94 o 
 -11  -3   6       29.53       28.97      5.21 o 
 -10  -3   6        0.21       -1.87      9.48 o 
  -9  -3   6      338.90      361.56     15.38 o 
  -8  -3   6      424.70      443.45     16.86 o 
  -7  -3   6     1087.76     1091.33     31.28 o 
  -6  -3   6     1192.12     1266.88     35.61 o 
  -5  -3   6        5.13       19.89      6.01 o 
  -4  -3   6      703.88      722.35     22.25 o 
  -3  -3   6      828.44      866.16     26.04 o 
  -2  -3   6      347.82      405.99     12.71 o 
  -1  -3   6     4304.94     4362.28     48.14 o 
   0  -3   6      152.07      131.64      5.35 o 
   1  -3   6     3077.64     2620.54     34.36 o 
   2  -3   6        8.49        5.34      6.14 o 
   3  -3   6      153.26      138.98      5.61 o 
   4  -3   6     2256.25     2618.47     40.16 o 
   5  -3   6       77.39       64.10      6.41 o 
   6  -3   6       25.56       36.84      6.14 o 
   7  -3   6     1062.13     1426.63     40.96 o 
   8  -3   6      937.65      996.89     30.32 o 
   9  -3   6       80.30       99.61     10.68 o 
  10  -3   6     1308.08     1427.25     42.47 o 
  11  -3   6        3.78       15.22      7.07 o 
  12  -3   6       15.32       14.82      6.54 o 
  13  -3   6       22.41       25.50      5.07 o 
 -11  -2   6        1.42        5.47      7.47 o 
 -10  -2   6       34.14       34.71      6.81 o 
  -9  -2   6        0.64       -6.01     14.28 o 
  -8  -2   6        0.02       -3.87     14.15 o 
  -7  -2   6       59.79       64.35      8.81 o 
  -6  -2   6      479.93      495.05     15.12 o 
  -5  -2   6     1114.74     1083.39     29.96 o 
  -4  -2   6     1238.92     1307.08     33.50 o 
  -3  -2   6       64.21      106.43      6.68 o 
  -2  -2   6      105.62      112.88      6.01 o 
  -1  -2   6     4566.25     4028.20     45.56 o 
   0  -2   6     1366.94     1033.39     21.21 o 
   1  -2   6     2030.70     1453.04     24.06 o 
   2  -2   6      575.42      526.29     14.76 o 
   3  -2   6        2.56       11.48      3.34 o 
   4  -2   6     2642.53     3353.59     44.39 o 
   5  -2   6       43.62       22.83      5.34 o 
   6  -2   6     2132.82     2851.92     51.56 o 
   7  -2   6     1036.31     1088.28     29.14 o 
   8  -2   6      302.81      303.64     12.70 o 
   9  -2   6      889.16     1010.02     29.91 o 
  10  -2   6       46.93       56.21      9.61 o 
  11  -2   6        2.62        3.20      7.61 o 
  12  -2   6        0.06      -10.54     10.54 o 
  13  -2   6        4.30       -4.81      8.28 o 
 -11  -1   6      297.99      290.03     10.43 o 
 -10  -1   6      198.41      192.94     10.69 o 
  -9  -1   6      629.15      592.45     17.81 o 
  -8  -1   6      511.27      539.35     17.80 o 
  -7  -1   6        0.69       -3.74     12.28 o 
  -6  -1   6       48.72       45.13      6.81 o 
  -5  -1   6     1812.49     1879.30     43.99 o 
  -4  -1   6      701.12      625.53     18.91 o 
  -3  -1   6      282.41      204.63      8.69 o 
  -2  -1   6    10509.58    11327.29     89.43 o 
  -1  -1   6      208.05      123.02      5.75 o 
   0  -1   6     3055.25     2489.20     32.66 o 
   1  -1   6     4353.66     2907.24     33.48 o 
   2  -1   6      684.34      618.44     15.58 o 
   3  -1   6      838.76      865.75     19.63 o 
   4  -1   6       24.84       35.78      4.54 o 
   5  -1   6      621.56      597.45     18.10 o 
   6  -1   6     1535.73     1733.66     38.43 o 
   7  -1   6     2348.47     2412.79     49.01 o 
   8  -1   6      271.99      332.46     12.57 o 
   9  -1   6      281.24      303.98     12.97 o 
  10  -1   6      937.91      962.29     28.44 o 
  11  -1   6      116.11      126.34     11.08 o 
  12  -1   6      183.65      178.10     10.29 o 
  13  -1   6        0.67        3.60      8.54 o 
 -11   0   6        6.94       14.55      5.61 o 
 -10   0   6      340.42      332.70     13.51 o 
  -9   0   6        4.66       -5.87     10.41 o 
  -8   0   6       80.88       88.40      8.68 o 
  -7   0   6      356.89      341.42     14.58 o 
  -6   0   6      568.18      587.85     17.68 o 
  -5   0   6      849.03      784.46     23.61 o 
  -4   0   6        0.91       17.75      5.87 o 
  -3   0   6     3799.03     4104.58     56.36 o 
  -2   0   6     1171.90     1122.61     26.81 o 
  -1   0   6      100.78       69.47      5.21 o 
   0   0   6     1661.31     1629.57     26.71 o 
   1   0   6     1292.58     1073.22     20.14 o 
   2   0   6     4721.93     4034.47     39.32 o 
   3   0   6       11.73       11.21      3.87 o 
   4   0   6       76.66      160.00      6.68 o 
   5   0   6       91.18      164.82      7.35 o 
   6   0   6     1240.26     1445.84     34.99 o 
   7   0   6       17.88       22.43      5.34 o 
   8   0   6     1437.48     1530.66     42.39 o 
   9   0   6      417.29      450.96     15.92 o 
  10   0   6      129.72      111.79      9.22 o 
  11   0   6       57.93       57.14      8.95 o 
  12   0   6      436.99      485.53     16.19 o 
  13   0   6        2.09       -2.14      9.48 o 
  14   0   6        6.97       11.48      4.00 o 
 -11   1   6       18.83       10.81      5.47 o 
 -10   1   6       95.45       79.99      8.55 o 
  -9   1   6      126.80      125.28     11.35 o 
  -8   1   6      484.79      533.79     17.13 o 
  -7   1   6      123.63      126.88      9.62 o 
  -6   1   6     1986.96     2064.26     49.94 o 
  -5   1   6     4506.92     4789.18     71.98 o 
  -4   1   6     3348.83     3510.01     57.57 o 
  -3   1   6       72.67       79.46      7.34 o 
  -2   1   6     1054.77     1037.41     26.79 o 
  -1   1   6     2361.36     2682.86     39.38 o 
   0   1   6     2058.41     2052.17     31.71 o 
   1   1   6     1234.40     1315.08     23.91 o 
   2   1   6       60.06       82.80      4.27 o 
   3   1   6        7.91        2.40      3.20 o 
   4   1   6       44.75       38.85      4.54 o 
   5   1   6     2189.51     2295.66     41.23 o 
   6   1   6       60.95       65.03      7.08 o 
   7   1   6     2394.82     2476.66     50.65 o 
   8   1   6      449.49      424.87     13.78 o 
   9   1   6      402.21      410.13     14.71 o 
  10   1   6      323.03      326.23     14.04 o 
  11   1   6       30.75       39.25      6.67 o 
  12   1   6        7.30        4.67     10.28 o 
  13   1   6       97.69       85.61      7.48 o 
  14   1   6       19.75       11.21      4.54 o 
 -11   2   6        3.20       -5.87      9.08 o 
 -10   2   6      308.63      274.89     12.03 o 
  -9   2   6        1.04      -14.55     14.55 o 
  -8   2   6       76.33       68.37      9.61 o 
  -7   2   6      468.99      421.37     15.39 o 
  -6   2   6      531.09      616.76     17.67 o 
  -5   2   6      489.26      552.87     16.73 o 
  -4   2   6       22.12        3.47     12.01 o 
  -3   2   6     1871.71     2131.78     42.20 o 
  -2   2   6     2518.74     2681.32     44.51 o 
  -1   2   6    14100.54    16054.19    115.69 o 
   0   2   6     3340.87     3981.90     49.52 o 
   1   2   6      373.81      505.39     15.54 o 
   2   2   6    31801.33    40049.65    199.17 o 
   3   2   6      245.43      207.86      6.02 o 
   4   2   6     1432.69     1633.34     33.89 o 
   5   2   6        1.44       11.75      5.07 o 
   6   2   6     2680.98     2740.83     50.53 o 
   7   2   6      159.89      181.17      9.49 o 
   8   2   6      426.98      378.52     13.65 o 
   9   2   6     1509.43     1444.89     42.93 o 
  10   2   6       73.12       75.84      9.61 o 
  11   2   6       26.71       35.78      7.88 o 
  12   2   6        1.98       -9.21     10.14 o 
  13   2   6       30.28       40.98      6.01 o 
 -11   3   6        7.53       -0.67      8.01 o 
 -10   3   6        2.31        1.74      6.14 o 
  -9   3   6      233.02      244.82     12.03 o 
  -8   3   6      714.23      740.21     22.64 o 
  -7   3   6        9.28       21.22      7.07 o 
  -6   3   6       71.25       65.43      8.81 o 
  -5   3   6      753.36      699.58     21.18 o 
  -4   3   6      318.66      314.03     11.64 o 
  -3   3   6      970.30     1006.46     29.83 o 
  -2   3   6       15.36       21.49      5.74 o 
  -1   3   6     6332.54     7693.72     77.16 o 
   0   3   6      548.69      680.36     19.71 o 
   1   3   6     5461.42     7024.63     71.91 o 
   2   3   6     1091.64     1439.26     30.73 o 
   3   3   6      445.59      323.81      9.65 o 
   4   3   6     1964.58     2192.98     36.04 o 
   5   3   6      325.62      328.03      9.63 o 
   6   3   6        4.26        4.00      8.01 o 
   7   3   6      597.87      648.48     20.09 o 
   8   3   6        0.29        2.27     10.01 o 
   9   3   6        3.59       13.08     14.28 o 
  10   3   6     2057.60     2071.05     52.21 o 
  11   3   6       32.29       45.79      7.88 o 
  12   3   6       62.08       54.74      7.48 o 
  13   3   6      121.41      122.22      7.48 o 
 -11   4   6        7.84       15.88      4.54 o 
 -10   4   6        2.80        5.74      9.08 o 
  -9   4   6        0.26        9.48     10.54 o 
  -8   4   6       19.34       31.77      8.28 o 
  -7   4   6      324.03      345.62     15.51 o 
  -6   4   6       66.26       63.02      7.88 o 
  -5   4   6      539.39      541.33     15.53 o 
  -4   4   6       64.31       54.48      7.48 o 
  -3   4   6     1526.51     1889.61     41.93 o 
  -2   4   6     2627.31     3033.05     50.59 o 
  -1   4   6     2660.14     3299.95     51.08 o 
   0   4   6      285.19      430.52     12.71 o 
   1   4   6      207.01      243.34      9.09 o 
   2   4   6      208.20      249.49      7.89 o 
   3   4   6        4.55        6.01      6.81 o 
   4   4   6     2505.94     2643.32     37.52 o 
   5   4   6     1244.25     1168.30     28.13 o 
   6   4   6      148.93      151.50      8.55 o 
   7   4   6     1047.64     1058.45     29.41 o 
   8   4   6        1.44        4.27     10.81 o 
   9   4   6      208.64      186.00     12.03 o 
  10   4   6       54.84       71.56      9.75 o 
  11   4   6       18.29       21.22      6.67 o 
  12   4   6       71.30       61.42      8.41 o 
  13   4   6        1.42       -3.87      8.41 o 
 -11   5   6       10.23       15.35      4.54 o 
 -10   5   6        8.59       16.15      5.34 o 
  -9   5   6       19.34        0.93     10.01 o 
  -8   5   6      202.22      183.32     11.49 o 
  -7   5   6       69.61       97.07     10.82 o 
  -6   5   6      289.95      300.25     13.90 o 
  -5   5   6      654.60      705.49     21.84 o 
  -4   5   6      178.20      201.09     10.02 o 
  -3   5   6      429.78      436.19     13.52 o 
  -2   5   6     1085.29     1271.52     34.83 o 
  -1   5   6     1639.48     2175.60     42.95 o 
   0   5   6     8766.36    10578.10     95.09 o 
   1   5   6     2841.66     3239.09     46.92 o 
   2   5   6        2.35       -7.47      7.47 o 
   3   5   6        4.22        4.81      7.21 o 
   4   5   6     5364.71     5387.82     57.31 o 
   5   5   6     1754.34     1897.98     35.64 o 
   6   5   6      168.09      164.07      8.28 o 
   7   5   6      157.23      167.66      9.35 o 
   8   5   6      502.25      468.85     15.26 o 
   9   5   6      626.15      627.68     19.15 o 
  10   5   6      692.48      699.00     20.09 o 
  11   5   6       90.82      102.42      8.95 o 
  12   5   6       14.26        3.60      9.88 o 
  13   5   6       26.36       25.76      5.34 o 
 -11   6   6        1.95        7.87      3.47 o 
 -10   6   6       35.54       33.64      5.61 o 
  -9   6   6       27.92       19.62      6.54 o 
  -8   6   6        0.28        3.34     11.08 o 
  -7   6   6      126.53      118.07     10.68 o 
  -6   6   6        2.32       21.49      8.41 o 
  -5   6   6      147.55      188.35     10.29 o 
  -4   6   6       79.74       84.13      8.55 o 
  -3   6   6        3.82        2.00      5.87 o 
  -2   6   6     2671.79     3181.44     55.67 o 
  -1   6   6     1475.96     1867.72     40.85 o 
   0   6   6       12.63       11.88      5.21 o 
   1   6   6       53.99       61.96      5.34 o 
   2   6   6     1870.52     1886.83     33.81 o 
   3   6   6      300.66      305.35      8.69 o 
   4   6   6     1109.68     1038.93     25.82 o 
   5   6   6      318.91      346.92     11.10 o 
   6   6   6     1572.06     1392.61     34.62 o 
   7   6   6      906.51      922.21     26.70 o 
   8   6   6       24.19       11.21      7.88 o 
   9   6   6       25.92       43.25      9.61 o 
  10   6   6        8.33        4.94     13.48 o 
  11   6   6       11.33        4.40     13.21 o 
  12   6   6       48.01       49.93      5.87 o 
  13   6   6        4.92        0.67      7.21 o 
 -10   7   6       42.49       33.91      5.61 o 
  -9   7   6       97.05       88.27      7.75 o 
  -8   7   6       50.27       57.27      8.54 o 
  -7   7   6       44.95       62.35      8.28 o 
  -6   7   6      363.63      355.19     15.91 o 
  -5   7   6        8.42        4.81     12.01 o 
  -4   7   6      201.88      241.19     11.36 o 
  -3   7   6      502.65      524.23     17.00 o 
  -2   7   6     2055.09     2064.28     48.66 o 
  -1   7   6      189.18      174.79     10.02 o 
   0   7   6      920.57     1019.20     30.08 o 
   1   7   6     6341.70     5733.78     65.48 o 
   2   7   6      253.98      298.28      9.36 o 
   3   7   6     2490.19     2603.54     41.64 o 
   4   7   6       51.03       67.42      5.74 o 
   5   7   6      338.65      355.09     11.37 o 
   6   7   6       49.42       66.35      6.41 o 
   7   7   6     4863.80     4544.78     68.79 o 
   8   7   6      149.84      139.06     10.82 o 
   9   7   6      161.25      166.05     12.02 o 
  10   7   6       61.34       51.40      8.14 o 
  11   7   6        0.12      -10.54     10.54 o 
  12   7   6        0.44       -9.34      9.34 o 
  13   7   6       87.89      102.97      5.88 o 
 -10   8   6       29.34       23.10      4.67 o 
  -9   8   6       12.56       12.28      6.14 o 
  -8   8   6      196.83      183.32     10.96 o 
  -7   8   6       75.49       69.83      9.21 o 
  -6   8   6      657.52      668.88     19.69 o 
  -5   8   6      109.87      100.56     11.22 o 
  -4   8   6        0.42      -12.01     13.21 o 
  -3   8   6      135.88      174.05     10.42 o 
  -2   8   6        3.24       -9.88     13.21 o 
  -1   8   6      144.96      127.31      8.95 o 
   0   8   6       28.44       24.43      6.27 o 
   1   8   6       25.97       28.70      5.21 o 
   2   8   6      232.19      185.93      8.42 o 
   3   8   6       46.46       33.51      4.94 o 
   4   8   6      395.72      375.27     10.97 o 
   5   8   6       17.82       13.22      5.47 o 
   6   8   6      373.49      341.06     11.90 o 
   7   8   6       88.11       98.42      8.95 o 
   8   8   6       51.35       38.72      8.68 o 
   9   8   6      128.57      119.94     10.69 o 
  10   8   6        0.28        3.34      8.94 o 
  11   8   6       31.52       38.05      7.88 o 
  12   8   6        0.17        2.80      7.74 o 
  -9   9   6       15.18       18.95      5.21 o 
  -8   9   6       42.55       52.47      7.08 o 
  -7   9   6      148.90      162.83     10.82 o 
  -6   9   6      108.62      112.31      9.75 o 
  -5   9   6       36.16       25.50      8.94 o 
  -4   9   6     1573.98     1612.64     47.38 o 
  -3   9   6      121.37      119.00     10.02 o 
  -2   9   6     2107.07     2268.47     54.83 o 
  -1   9   6      948.02      915.66     26.57 o 
   0   9   6      260.55      294.35     11.10 o 
   1   9   6      299.20      293.62      9.89 o 
   2   9   6      392.55      345.02     11.91 o 
   3   9   6      560.12      463.86     14.33 o 
   4   9   6     3786.05     3617.05     57.40 o 
   5   9   6     3983.39     3972.25     62.07 o 
   6   9   6        1.16        2.67      9.08 o 
   7   9   6      444.81      435.48     14.32 o 
   8   9   6       15.83        9.61     11.75 o 
   9   9   6        5.87       10.14      6.81 o 
  10   9   6        6.13        0.00     11.48 o 
  11   9   6       57.70       52.07      6.94 o 
  12   9   6       10.24        8.01      4.67 o 
  -9  10   6        2.77        0.00      7.34 o 
  -8  10   6       45.66       41.79      6.14 o 
  -7  10   6       40.62       35.24      7.88 o 
  -6  10   6       11.20       22.02      6.94 o 
  -5  10   6      290.68      301.84     15.24 o 
  -4  10   6        0.80        1.33      7.87 o 
  -3  10   6       96.52       84.80     10.55 o 
  -2  10   6        4.98      -15.62     15.62 o 
  -1  10   6      477.61      475.75     15.52 o 
   0  10   6      312.95      332.66     11.90 o 
   1  10   6      203.38      166.10      9.22 o 
   2  10   6      110.78      107.65      8.01 o 
   3  10   6      131.17      125.56      8.95 o 
   4  10   6      286.97      274.05     10.83 o 
   5  10   6      937.74      898.13     26.70 o 
   6  10   6      145.30      122.76      8.68 o 
   7  10   6        6.58        5.21     10.28 o 
   8  10   6       91.68       73.04      8.28 o 
   9  10   6      152.58      131.98      9.48 o 
  10  10   6       72.01       62.62      8.41 o 
  11  10   6       15.48       13.35      5.87 o 
  -8  11   6       57.78       48.87      6.14 o 
  -7  11   6       90.04       90.81      8.41 o 
  -6  11   6       75.76       71.17      8.41 o 
  -5  11   6        0.43       -8.41     12.01 o 
  -4  11   6      772.60      754.64     21.98 o 
  -3  11   6      480.56      440.78     17.53 o 
  -2  11   6      191.74      202.15     13.63 o 
  -1  11   6       82.81       86.93     10.28 o 
   0  11   6      945.37      791.12     24.82 o 
   1  11   6     1483.20     1417.05     40.23 o 
   2  11   6     2719.99     2529.11     52.82 o 
   3  11   6     1690.54     1607.92     42.56 o 
   4  11   6       17.62       15.62      6.81 o 
   5  11   6       34.81       51.80      6.94 o 
   6  11   6        6.17        2.00     10.01 o 
   7  11   6      219.45      216.74     10.42 o 
   8  11   6       62.24       41.92      8.01 o 
   9  11   6      216.52      215.41     10.42 o 
  10  11   6       27.86       27.63      6.54 o 
  11  11   6       32.67       33.24      5.61 o 
  -8  12   6        2.11        2.40      3.74 o 
  -7  12   6       15.64       10.28      5.47 o 
  -6  12   6        1.46        5.34      8.94 o 
  -5  12   6        0.95      -10.81     10.81 o 
  -4  12   6        5.49        1.20     12.15 o 
  -3  12   6        3.29       -6.54      9.21 o 
  -2  12   6       35.82       35.64      9.61 o 
  -1  12   6      418.50      460.96     17.26 o 
   0  12   6      177.48      192.51     12.69 o 
   1  12   6       18.83        8.81     12.15 o 
   2  12   6      162.80      154.16     10.55 o 
   3  12   6      376.05      306.13     12.44 o 
   4  12   6        2.26        3.07      9.34 o 
   5  12   6      131.20      124.35      9.22 o 
   6  12   6       12.78       13.88      6.94 o 
   7  12   6      153.54      141.33     10.02 o 
   8  12   6       25.84       29.50      6.41 o 
   9  12   6       32.33       30.30      5.87 o 
  10  12   6        0.52       -8.81      8.81 o 
  -7  13   6      180.04      143.53      6.68 o 
  -6  13   6        1.83        0.67      8.54 o 
  -5  13   6       24.13       29.23      6.41 o 
  -4  13   6        4.96      -11.75     11.75 o 
  -3  13   6      114.96      119.66      9.62 o 
  -2  13   6      131.03      158.54     13.09 o 
  -1  13   6      718.69      720.14     22.51 o 
   0  13   6      121.69      117.13     11.49 o 
   1  13   6      127.89      134.63     10.15 o 
   2  13   6       87.99       67.43      8.68 o 
   3  13   6        3.71        9.34      6.27 o 
   4  13   6       93.62       94.28      8.28 o 
   5  13   6       73.67       72.64      8.95 o 
   6  13   6      501.43      455.70     14.19 o 
   7  13   6       75.84       76.65      7.21 o 
   8  13   6       13.42       15.88      5.61 o 
   9  13   6        5.30       -0.67      9.08 o 
  10  13   6        1.95        0.00      4.67 o 
  -6  14   6        0.38       -2.14      7.34 o 
  -5  14   6        4.98        2.14      8.54 o 
  -4  14   6      131.44      148.53      9.75 o 
  -3  14   6       76.52       75.18      8.28 o 
  -2  14   6      125.44      114.86     10.42 o 
  -1  14   6        0.32        6.14      7.34 o 
   0  14   6      382.05      353.62     15.78 o 
   1  14   6        0.48        8.28     11.88 o 
   2  14   6        9.19        3.20      9.48 o 
   3  14   6      545.17      465.57     15.26 o 
   4  14   6       18.69       22.16      6.81 o 
   5  14   6       16.15        0.00     10.81 o 
   6  14   6      174.19      156.98      9.49 o 
   7  14   6       73.28       76.91      6.28 o 
   8  14   6       16.36       15.88      5.34 o 
   9  14   6       37.79       44.19      5.87 o 
  -5  15   6      107.80      107.93      6.14 o 
  -4  15   6       10.06       10.68      5.34 o 
  -3  15   6       41.09       38.18      7.34 o 
  -2  15   6      137.80      155.62     10.42 o 
  -1  15   6        0.97       11.61      6.27 o 
   0  15   6      209.20      205.52     12.03 o 
   1  15   6       40.50       41.92      7.48 o 
   2  15   6       15.78        2.14     12.55 o 
   3  15   6        3.10        7.34      9.21 o 
   4  15   6       28.70       26.97      5.87 o 
   5  15   6       84.56       73.45      6.94 o 
   6  15   6        9.56        5.07      7.88 o 
   7  15   6        0.10        3.47      7.47 o 
  -3  16   6       23.06       25.90      5.34 o 
  -2  16   6        1.62       -8.54      8.54 o 
  -1  16   6       38.00       40.99      6.54 o 
   0  16   6       15.97        6.27      7.07 o 
   1  16   6      201.61      238.67     10.82 o 
   2  16   6       23.02        9.61     11.35 o 
   3  16   6       59.12       60.08      7.48 o 
   4  16   6      127.45      130.51      8.55 o 
   5  16   6       50.63       52.34      6.28 o 
   6  16   6       10.93        4.27      8.54 o 
  -1  17   6       19.12       27.23      4.94 o 
   0  17   6        3.36       14.55      5.07 o 
   1  17   6       37.74       42.86      6.01 o 
   2  17   6        5.76        5.34      5.34 o 
   3  17   6        4.45       -2.54      8.81 o 
   1 -16   7       62.63       82.52      6.68 o 
  -3 -15   7        0.37        5.87      9.08 o 
  -2 -15   7       31.40       34.44      5.87 o 
  -1 -15   7       18.71       14.95      6.27 o 
   0 -15   7       12.40       22.83      5.74 o 
   1 -15   7       11.34       15.75      5.87 o 
   2 -15   7       17.68       18.02      6.54 o 
   3 -15   7      107.39      148.12      8.68 o 
   4 -15   7        0.72        1.47      5.87 o 
   5 -15   7       26.75       33.64      5.74 o 
  -5 -14   7        2.80        0.67      5.07 o 
  -4 -14   7       35.03       38.58      6.81 o 
  -3 -14   7       45.12       51.40      7.74 o 
  -2 -14   7       11.52       25.76      6.41 o 
  -1 -14   7      122.66      151.73      9.62 o 
   0 -14   7      126.37      118.47      8.95 o 
   1 -14   7       31.98       17.09      7.08 o 
   2 -14   7        2.58      -10.14     12.15 o 
   3 -14   7      151.26      146.81      9.89 o 
   4 -14   7       11.04       -1.87      7.47 o 
   5 -14   7        0.91      -11.21     11.21 o 
   6 -14   7       34.58       34.58      6.68 o 
   7 -14   7       90.42      107.52      6.68 o 
  -6 -13   7       61.51       72.77      6.81 o 
  -5 -13   7       41.88       48.46      7.34 o 
  -4 -13   7       32.18       57.40      6.54 o 
  -3 -13   7       12.77       18.42      7.21 o 
  -2 -13   7        2.75        5.34      9.61 o 
  -1 -13   7       53.97       46.06      7.61 o 
   0 -13   7        4.54        6.67     10.01 o 
   1 -13   7       20.44       15.75      7.88 o 
   2 -13   7        3.08      -12.41     12.41 o 
   3 -13   7      553.38      597.61     18.07 o 
   4 -13   7       70.08       74.91      9.88 o 
   5 -13   7       11.47        5.21     11.48 o 
   6 -13   7        8.27        1.87      6.67 o 
   7 -13   7       21.95       23.89      6.41 o 
   8 -13   7        0.17       -1.20      7.07 o 
  -7 -12   7       79.35       91.34      6.81 o 
  -6 -12   7       29.96       25.76      6.81 o 
  -5 -12   7       60.38       57.28      8.95 o 
  -4 -12   7       52.13       52.20      8.68 o 
  -3 -12   7      332.19      312.62     13.64 o 
  -2 -12   7       91.40      124.46      9.21 o 
  -1 -12   7      151.66      156.02     10.42 o 
   0 -12   7       93.39       76.12      9.35 o 
   1 -12   7      228.81      256.84     12.96 o 
   2 -12   7       25.82       27.10      8.28 o 
   3 -12   7      278.49      285.12     13.23 o 
   4 -12   7      607.43      746.38     23.03 o 
   5 -12   7      162.08      179.94     11.89 o 
   6 -12   7        1.60      -12.41     12.41 o 
   7 -12   7        0.65        8.14      6.01 o 
   8 -12   7       10.65        8.01      8.81 o 
   9 -12   7       28.46       24.43      5.21 o 
  -8 -11   7       12.25       18.29      4.94 o 
  -7 -11   7       60.57       71.43      7.74 o 
  -6 -11   7        1.00       11.21      6.14 o 
  -5 -11   7       15.99        2.27     13.62 o 
  -4 -11   7       76.45       85.72      9.48 o 
  -3 -11   7       69.48       69.16      9.48 o 
  -2 -11   7      315.52      305.36     14.04 o 
  -1 -11   7       96.39      105.50     10.42 o 
   0 -11   7     1677.04     1760.58     47.80 o 
   1 -11   7      127.97      112.06     10.42 o 
   2 -11   7      482.56      517.85     17.53 o 
   3 -11   7      109.41      116.86     10.68 o 
   4 -11   7      600.60      659.57     19.82 o 
   5 -11   7       41.04       40.05      8.81 o 
   6 -11   7       44.96       43.26      8.68 o 
   7 -11   7       52.44       69.16      9.35 o 
   8 -11   7       10.41       14.02      6.01 o 
   9 -11   7       44.99       54.34      6.94 o 
  10 -11   7        0.89       -8.01      8.01 o 
  -8 -10   7        4.59        4.67      5.47 o 
  -7 -10   7        0.32        4.14     11.21 o 
  -6 -10   7      472.18      476.12     16.19 o 
  -5 -10   7      148.62      120.22      9.75 o 
  -4 -10   7      402.21      429.36     16.18 o 
  -3 -10   7        6.49        7.21     10.81 o 
  -2 -10   7      151.72      116.21     10.29 o 
  -1 -10   7      484.16      508.37     16.59 o 
   0 -10   7     1816.57     1909.94     48.11 o 
   1 -10   7     1914.17     2040.41     48.00 o 
   2 -10   7      330.90      395.78     14.31 o 
   3 -10   7      762.64      758.53     22.78 o 
   4 -10   7     1076.61     1117.23     33.56 o 
   5 -10   7       33.12       46.19      8.68 o 
   6 -10   7       64.88       62.49     10.15 o 
   7 -10   7      398.73      424.27     16.45 o 
   8 -10   7       53.36       60.21      9.21 o 
   9 -10   7       89.79      100.16      8.41 o 
  10 -10   7       19.94       26.43      5.61 o 
  -9  -9   7        8.59        6.54      8.41 o 
  -8  -9   7      165.14      148.70     10.29 o 
  -7  -9   7       11.56        6.94     13.88 o 
  -6  -9   7       41.86       63.28      8.68 o 
  -5  -9   7        0.24       11.35     12.68 o 
  -4  -9   7       49.05       59.28      8.68 o 
  -3  -9   7      818.01      809.69     23.33 o 
  -2  -9   7     1346.79     1332.18     35.09 o 
  -1  -9   7     1475.88     1557.64     41.57 o 
   0  -9   7        8.62        5.87      6.94 o 
   1  -9   7      186.09      181.84      9.75 o 
   2  -9   7     1015.31     1000.06     29.26 o 
   3  -9   7       17.44       30.17      7.34 o 
   4  -9   7     1542.10     1599.51     44.41 o 
   5  -9   7        5.07       -6.01     13.08 o 
   6  -9   7      421.94      454.95     16.45 o 
   7  -9   7        0.62        2.67     13.08 o 
   8  -9   7        1.20       -2.54     15.22 o 
   9  -9   7        4.88       -4.40     12.01 o 
  10  -9   7       14.27        3.34     11.08 o 
  11  -9   7       36.88       43.52      5.34 o 
  -9  -8   7        9.15       -6.14     10.01 o 
  -8  -8   7       15.95       25.23      6.27 o 
  -7  -8   7       66.55       59.68      8.68 o 
  -6  -8   7      137.65      145.32     11.62 o 
  -5  -8   7       11.52        0.00     11.35 o 
  -4  -8   7      227.04      221.16     11.89 o 
  -3  -8   7     1115.85     1215.92     33.84 o 
  -2  -8   7     4813.72     4679.28     72.61 o 
  -1  -8   7      510.64      524.72     15.93 o 
   0  -8   7     1000.44      980.59     27.65 o 
   1  -8   7     1645.69     1607.07     38.53 o 
   2  -8   7      435.14      465.77     14.18 o 
   3  -8   7      288.15      302.81     11.23 o 
   4  -8   7       89.20       90.94      8.01 o 
   5  -8   7     1168.69     1352.35     35.60 o 
   6  -8   7        6.24       17.08      7.34 o 
   7  -8   7     1801.45     1949.29     54.17 o 
   8  -8   7       41.60       36.18     10.68 o 
   9  -8   7      174.71      180.89     12.16 o 
  10  -8   7       21.14        8.94      6.94 o 
  11  -8   7       28.46       30.70      5.87 o 
 -10  -7   7       17.28       21.63      5.21 o 
  -9  -7   7        8.24       15.75      6.14 o 
  -8  -7   7      569.03      601.83     18.34 o 
  -7  -7   7        0.84        1.33      7.87 o 
  -6  -7   7       34.71       35.24      7.88 o 
  -5  -7   7      214.59      217.01     12.29 o 
  -4  -7   7       13.49       28.30      7.88 o 
  -3  -7   7        5.98       14.02      7.07 o 
  -2  -7   7     2242.26     2224.44     46.64 o 
  -1  -7   7        1.34        4.14      8.28 o 
   0  -7   7       57.53       62.35      6.28 o 
   1  -7   7      435.40      449.91     13.11 o 
   2  -7   7      101.25       65.57      6.28 o 
   3  -7   7       50.03       70.23      7.48 o 
   4  -7   7       16.51       23.36      6.27 o 
   5  -7   7       63.70       63.82      7.08 o 
   6  -7   7      298.25      371.39     15.11 o 
   7  -7   7       13.98        8.94     16.55 o 
   8  -7   7       80.42      105.09     10.95 o 
   9  -7   7        0.13        3.87     11.61 o 
  10  -7   7       88.65       83.99      8.81 o 
  11  -7   7      121.47      112.60      8.55 o 
  12  -7   7       30.01       21.63      5.07 o 
 -10  -6   7      224.67      230.04      9.36 o 
  -9  -6   7        4.03        5.74      5.74 o 
  -8  -6   7      275.82      266.27     13.37 o 
  -7  -6   7       90.97       81.86      9.35 o 
  -6  -6   7      267.05      302.47     14.30 o 
  -5  -6   7      170.24      156.97     11.89 o 
  -4  -6   7     1612.80     1569.41     42.96 o 
  -3  -6   7      771.79      797.83     23.33 o 
  -2  -6   7     1344.25     1121.68     32.16 o 
  -1  -6   7       10.91       17.75      4.40 o 
   0  -6   7     1580.60     1659.23     35.72 o 
   1  -6   7       49.41       48.87      5.47 o 
   2  -6   7     3283.94     3274.66     49.59 o 
   3  -6   7     2151.50     1990.42     39.63 o 
   4  -6   7      519.24      493.65     13.79 o 
   5  -6   7      361.96      353.38     12.04 o 
   6  -6   7      109.46      115.79      9.75 o 
   7  -6   7      913.82      978.78     29.64 o 
   8  -6   7     1360.74     1604.09     43.69 o 
   9  -6   7      132.51      119.54     12.15 o 
  10  -6   7        1.20       -8.28     13.08 o 
  11  -6   7        0.82        3.87      8.68 o 
  12  -6   7        5.57        0.00      7.47 o 
 -10  -5   7        0.37       -3.74      9.61 o 
  -9  -5   7      188.50      177.84     11.36 o 
  -8  -5   7       25.36       22.29      7.48 o 
  -7  -5   7       33.28       26.97      8.14 o 
  -6  -5   7        1.34      -15.48     15.48 o 
  -5  -5   7       69.47       90.26      9.08 o 
  -4  -5   7       98.60      132.21      9.08 o 
  -3  -5   7     1034.27      949.06     26.05 o 
  -2  -5   7     2043.03     2126.71     41.50 o 
  -1  -5   7      198.51      222.78      8.02 o 
   0  -5   7       30.45       18.29      4.94 o 
   1  -5   7     1103.01     1150.21     27.57 o 
   2  -5   7      400.12      367.50     11.51 o 
   3  -5   7     2291.44     2372.53     40.10 o 
   4  -5   7      539.86      600.26     17.54 o 
   5  -5   7      380.31      382.21     11.91 o 
   6  -5   7       10.53       21.22      6.01 o 
   7  -5   7        3.51      -14.15     16.42 o 
   8  -5   7       41.71       56.07      9.35 o 
   9  -5   7      359.14      430.46     17.79 o 
  10  -5   7        0.32       10.01      7.47 o 
  11  -5   7        7.54        6.27     12.68 o 
  12  -5   7        6.98        3.87      5.34 o 
  13  -5   7        1.48       -1.87      6.27 o 
 -11  -4   7       88.64       61.97      5.48 o 
 -10  -4   7       49.84       42.06      7.08 o 
  -9  -4   7        8.22       18.15      6.41 o 
  -8  -4   7        2.90       17.62      7.47 o 
  -7  -4   7      281.45      243.41     14.70 o 
  -6  -4   7     1140.38     1169.28     35.86 o 
  -5  -4   7     2094.46     2063.64     50.50 o 
  -4  -4   7      186.79      204.03      9.49 o 
  -3  -4   7       68.53       63.29      6.54 o 
  -2  -4   7     3283.79     3161.05     48.93 o 
  -1  -4   7     2955.54     2664.02     42.21 o 
   0  -4   7     1353.78     1055.75     25.47 o 
   1  -4   7      677.51      333.83     10.06 o 
   2  -4   7     1506.59     1252.02     27.12 o 
   3  -4   7      216.68      262.67      8.02 o 
   4  -4   7       75.25       71.44      6.01 o 
   5  -4   7     3551.09     3968.18     58.12 o 
   6  -4   7      635.92      753.35     21.97 o 
   7  -4   7      188.30      241.04     12.43 o 
   8  -4   7       77.36       66.50      8.15 o 
   9  -4   7       18.40       20.56      8.41 o 
  10  -4   7      220.16      210.06     13.36 o 
  11  -4   7        8.16       16.95      6.81 o 
  12  -4   7       16.32        6.01     10.14 o 
  13  -4   7       36.94       23.23      4.94 o 
 -11  -3   7        2.03       -3.74      6.94 o 
 -10  -3   7        2.44       -9.88      9.88 o 
  -9  -3   7        0.55       16.42      6.54 o 
  -8  -3   7       48.36       59.14      8.81 o 
  -7  -3   7      463.74      482.75     17.13 o 
  -6  -3   7       17.42       28.97      7.61 o 
  -5  -3   7       79.75       97.88      8.81 o 
  -4  -3   7      161.00      147.23      8.28 o 
  -3  -3   7       15.10       18.02      5.47 o 
  -2  -3   7      811.34      854.23     24.83 o 
  -1  -3   7     4635.38     4713.43     54.32 o 
   0  -3   7     4032.33     2995.65     40.82 o 
   1  -3   7     6021.11     4476.96     49.66 o 
   2  -3   7        2.42        8.54      3.34 o 
   3  -3   7        0.64        1.60      6.14 o 
   4  -3   7       36.84       44.72      5.47 o 
   5  -3   7      784.12      890.12     27.10 o 
   6  -3   7     2822.03     3340.39     54.44 o 
   7  -3   7        0.09        9.74      5.87 o 
   8  -3   7       84.19       77.85      9.08 o 
   9  -3   7        1.08       -3.60      7.21 o 
  10  -3   7        0.91       22.02      8.54 o 
  11  -3   7       70.45       67.16      8.55 o 
  12  -3   7        0.24        3.60     10.01 o 
  13  -3   7        0.89        4.27      7.34 o 
 -11  -2   7        5.79        2.80      4.54 o 
 -10  -2   7      121.36      109.39      8.41 o 
  -9  -2   7      245.16      227.34     12.16 o 
  -8  -2   7      775.31      738.44     21.44 o 
  -7  -2   7      133.76      130.63     10.28 o 
  -6  -2   7       11.37        6.14     13.61 o 
  -5  -2   7     1384.85     1418.00     42.11 o 
  -4  -2   7      426.52      533.41     15.66 o 
  -3  -2   7       13.73       -8.41      8.41 o 
  -2  -2   7       22.64       23.09      4.54 o 
  -1  -2   7     4501.81     3841.65     48.55 o 
   0  -2   7     6950.17     4485.90     49.21 o 
   1  -2   7     2568.67     1741.98     28.88 o 
   2  -2   7     1451.29      861.50     20.52 o 
   3  -2   7     5278.19     4680.28     50.93 o 
   4  -2   7     2692.85     3175.83     44.08 o 
   5  -2   7     2831.74     3264.88     47.46 o 
   6  -2   7      237.29      286.06     10.16 o 
   7  -2   7      985.55     1024.57     28.86 o 
   8  -2   7      116.76      119.80      9.88 o 
   9  -2   7       19.30       22.69      8.28 o 
  10  -2   7      455.21      450.21     16.06 o 
  11  -2   7       38.56       39.92      7.61 o 
  12  -2   7        8.45       20.42      6.14 o 
  13  -2   7       80.20       71.31      7.34 o 
 -11  -1   7        0.06       -2.80      7.47 o 
 -10  -1   7      129.26      129.30      8.55 o 
  -9  -1   7        1.03      -10.94     10.94 o 
  -8  -1   7        5.71       -1.20     11.21 o 
  -7  -1   7      127.36      105.38     11.49 o 
  -6  -1   7      252.00      266.38     12.03 o 
  -5  -1   7      151.64      152.56      8.68 o 
  -4  -1   7      956.25      919.70     26.99 o 
  -3  -1   7     6344.66     6815.94     77.30 o 
  -2  -1   7       58.82       49.41      5.74 o 
  -1  -1   7        9.89       11.75      4.27 o 
   0  -1   7    11347.50     8079.58     68.61 o 
   1  -1   7     1165.31      554.18     16.44 o 
   2  -1   7     1003.70      615.44     16.69 o 
   3  -1   7     5607.71     5267.86     52.66 o 
   4  -1   7     4395.99     4891.45     53.05 o 
   5  -1   7       59.65       50.07      5.47 o 
   6  -1   7     3046.37     3195.34     51.84 o 
   7  -1   7      182.76      221.40     10.56 o 
   8  -1   7      209.50      266.19     11.89 o 
   9  -1   7      526.59      580.79     18.07 o 
  10  -1   7      101.80      106.30      9.75 o 
  11  -1   7       49.37       65.82      7.74 o 
  12  -1   7       90.74      105.76      8.28 o 
  13  -1   7       12.59       20.29      5.61 o 
 -11   0   7       56.43       47.93      5.07 o 
 -10   0   7        0.05       -1.74     10.28 o 
  -9   0   7       54.57       41.39      7.61 o 
  -8   0   7      107.23      102.16      9.88 o 
  -7   0   7       53.19       58.74      8.68 o 
  -6   0   7       39.30       42.32      7.08 o 
  -5   0   7      320.28      259.55     11.77 o 
  -4   0   7     3220.27     3579.32     60.72 o 
  -3   0   7     4184.08     4109.42     60.50 o 
  -2   0   7    11755.08    11929.76    100.00 o 
  -1   0   7       12.73        6.67      5.07 o 
   0   0   7     3787.55     2714.55     38.12 o 
   1   0   7        5.47        3.74      5.47 o 
   2   0   7       37.38       19.36      3.47 o 
   3   0   7      686.43      656.32     17.72 o 
   4   0   7     2465.25     2873.63     39.97 o 
   5   0   7     1012.80     1068.90     27.15 o 
   6   0   7      578.06      674.28     19.83 o 
   7   0   7      554.96      661.69     21.03 o 
   8   0   7      103.80      128.61      9.62 o 
   9   0   7      814.07      823.68     26.41 o 
  10   0   7     1042.20     1093.39     33.42 o 
  11   0   7      449.24      443.65     15.65 o 
  12   0   7       12.95        9.48     11.35 o 
  13   0   7        0.88       -2.80      9.34 o 
 -11   1   7       96.90      103.11      6.68 o 
 -10   1   7      130.07      112.73      8.41 o 
  -9   1   7      287.37      280.19     12.83 o 
  -8   1   7        4.43       -4.81     13.21 o 
  -7   1   7      107.36      106.97      9.88 o 
  -6   1   7      149.21      131.98      9.35 o 
  -5   1   7      118.92      163.35      9.48 o 
  -4   1   7     1036.13     1128.54     30.49 o 
  -3   1   7     6331.12     7655.85     86.22 o 
  -2   1   7      114.82       88.57      7.08 o 
  -1   1   7      781.63      749.75     20.14 o 
   0   1   7      414.42      397.92     11.65 o 
   1   1   7       65.84       68.38      4.54 o 
   2   1   7      115.72      128.13      5.34 o 
   3   1   7     4098.65     4107.78     43.70 o 
   4   1   7       25.85       38.45      4.54 o 
   5   1   7     7326.36     8587.85     82.85 o 
   6   1   7      155.95      202.42      9.35 o 
   7   1   7      747.36      764.89     23.33 o 
   8   1   7      529.86      553.70     16.73 o 
   9   1   7      325.67      341.22     14.17 o 
  10   1   7      475.42      438.89     16.46 o 
  11   1   7      112.34      110.71     10.02 o 
  12   1   7       75.86       59.02      7.48 o 
  13   1   7       17.86        8.14      8.81 o 
 -11   2   7      103.55       80.54      5.88 o 
 -10   2   7        7.41        8.14      5.74 o 
  -9   2   7       28.24       30.30      6.27 o 
  -8   2   7      348.65      406.10     16.45 o 
  -7   2   7      388.00      366.20     14.58 o 
  -6   2   7       16.71        8.14      6.94 o 
  -5   2   7     1462.47     1448.18     42.00 o 
  -4   2   7      909.92     1041.30     29.80 o 
  -3   2   7     1025.26     1134.18     33.46 o 
  -2   2   7     3240.13     3250.64     52.57 o 
  -1   2   7     5426.52     5945.37     68.65 o 
   0   2   7       24.56       38.71      6.14 o 
   1   2   7      138.64      209.93      7.35 o 
   2   2   7      486.45      447.87     12.73 o 
   3   2   7     1251.14     1333.08     24.80 o 
   4   2   7     1022.83     1142.26     27.30 o 
   5   2   7      570.49      606.63     18.76 o 
   6   2   7      712.03      700.46     20.51 o 
   7   2   7      199.96      202.19     10.29 o 
   8   2   7       43.43       55.67      8.94 o 
   9   2   7       31.04       21.09      9.34 o 
  10   2   7      381.00      400.29     15.78 o 
  11   2   7        4.25        6.67     12.28 o 
  12   2   7      176.28      179.03     10.02 o 
  13   2   7       20.42       14.15      5.47 o 
 -11   3   7        2.30       -6.94      6.94 o 
 -10   3   7       50.47       41.66      6.94 o 
  -9   3   7        1.38        3.07     10.14 o 
  -8   3   7        2.05       13.88      6.94 o 
  -7   3   7        0.37      -13.21     13.21 o 
  -6   3   7      451.08      622.18     18.60 o 
  -5   3   7       76.51       98.41      7.61 o 
  -4   3   7       45.95       41.25      6.81 o 
  -3   3   7      420.52      419.31     12.45 o 
  -2   3   7       45.26       36.18      6.41 o 
  -1   3   7      266.84      381.42     11.90 o 
   0   3   7     8012.71     9189.28     89.10 o 
   1   3   7     4419.42     5905.41     68.94 o 
   2   3   7     2044.98     2444.52     41.24 o 
   3   3   7      791.54     1054.30     27.39 o 
   4   3   7     2628.73     2512.59     41.62 o 
   5   3   7      166.86      180.79      8.55 o 
   6   3   7      518.19      498.55     15.13 o 
   7   3   7      151.41      153.10      9.22 o 
   8   3   7       72.45       84.12      9.08 o 
   9   3   7       39.14       36.45      9.75 o 
  10   3   7        3.02        3.60     10.94 o 
  11   3   7      214.40      217.54     12.29 o 
  12   3   7       51.32       42.46      7.21 o 
  13   3   7        0.10       -1.33      8.01 o 
 -11   4   7       51.43       48.60      5.07 o 
 -10   4   7        3.76        0.67      5.07 o 
  -9   4   7       16.95        4.81     11.48 o 
  -8   4   7      273.10      299.54     13.63 o 
  -7   4   7     1124.22     1247.06     36.12 o 
  -6   4   7      266.24      274.15     14.03 o 
  -5   4   7     1846.54     2061.74     48.82 o 
  -4   4   7        4.25       27.36      6.14 o 
  -3   4   7        7.65        7.47     14.02 o 
  -2   4   7       88.07       86.01      7.75 o 
  -1   4   7     3182.09     4155.53     61.14 o 
   0   4   7      298.27      314.23     10.70 o 
   1   4   7      356.60      404.32     11.78 o 
   2   4   7       31.08       46.33      6.01 o 
   3   4   7     1631.88     1939.13     33.36 o 
   4   4   7       36.19       31.24      4.67 o 
   5   4   7     2355.33     2492.39     42.02 o 
   6   4   7       93.27       66.37      6.81 o 
   7   4   7       10.50       25.09      6.01 o 
   8   4   7      152.05      168.05     10.29 o 
   9   4   7      772.77      778.55     23.72 o 
  10   4   7       69.19       59.68      9.75 o 
  11   4   7        0.22        0.00     12.15 o 
  12   4   7       47.45       48.86      7.21 o 
  13   4   7        1.36       -8.28      8.28 o 
 -10   5   7        1.33        0.00      5.21 o 
  -9   5   7       28.03       29.77      6.27 o 
  -8   5   7       54.48       57.94      8.81 o 
  -7   5   7      259.79      293.11     14.30 o 
  -6   5   7      232.05      231.19     13.10 o 
  -5   5   7     1119.92     1258.94     35.46 o 
  -4   5   7       83.69      116.84      9.61 o 
  -3   5   7     2913.07     3162.46     58.00 o 
  -2   5   7       13.62       61.67      7.21 o 
  -1   5   7       86.31      160.79      8.55 o 
   0   5   7       38.29        9.08     11.48 o 
   1   5   7     2282.03     2330.01     41.51 o 
   2   5   7      313.62      284.67      8.43 o 
   3   5   7     1544.44     1463.52     29.82 o 
   4   5   7      358.62      406.87     11.77 o 
   5   5   7       41.60       63.02      5.07 o 
   6   5   7       25.02       39.38      5.47 o 
   7   5   7      208.87      207.80     10.56 o 
   8   5   7       19.65        5.61     12.15 o 
   9   5   7        2.92      -10.81     14.42 o 
  10   5   7      297.33      302.25     14.97 o 
  11   5   7      152.33      141.73     10.02 o 
  12   5   7       96.72      111.24      7.88 o 
  13   5   7        3.97       -0.53      7.74 o 
 -10   6   7      183.06      154.34      7.75 o 
  -9   6   7       71.96       60.09      7.48 o 
  -8   6   7       61.13       73.70      8.28 o 
  -7   6   7      537.96      513.85     17.53 o 
  -6   6   7       76.71      100.01     10.82 o 
  -5   6   7     3041.95     3391.85     67.43 o 
  -4   6   7      551.92      668.64     19.28 o 
  -3   6   7      489.11      501.57     15.80 o 
  -2   6   7        4.50        9.88     10.81 o 
  -1   6   7     1472.34     1694.87     41.77 o 
   0   6   7      182.85      190.30      8.55 o 
   1   6   7     1237.83     1025.17     28.13 o 
   2   6   7       18.79       32.04      5.61 o 
   3   6   7      947.56     1019.94     26.86 o 
   4   6   7     3206.28     3140.90     46.71 o 
   5   6   7      901.04      968.31     27.11 o 
   6   6   7        1.15       10.28      4.81 o 
   7   6   7       12.68       20.69      5.61 o 
   8   6   7       38.46       45.12      9.08 o 
   9   6   7       30.02       39.91      8.41 o 
  10   6   7       14.76        6.14      8.54 o 
  11   6   7        0.30        3.34     10.94 o 
  12   6   7       24.60        0.00     10.81 o 
  13   6   7        9.20        0.53      7.61 o 
 -10   7   7        1.71       -3.07      4.54 o 
  -9   7   7        0.73        2.27      9.08 o 
  -8   7   7      106.40      113.12      8.81 o 
  -7   7   7       16.87       -6.81     12.41 o 
  -6   7   7      120.58      132.36     10.82 o 
  -5   7   7      503.41      539.48     18.34 o 
  -4   7   7      760.01      905.52     27.34 o 
  -3   7   7     2630.11     2786.07     58.12 o 
  -2   7   7     2761.45     3273.03     62.13 o 
  -1   7   7       26.57       20.42      7.21 o 
   0   7   7      228.13      180.85      9.09 o 
   1   7   7     1584.15     1649.90     37.07 o 
   2   7   7      565.76      536.22     16.74 o 
   3   7   7     3256.12     3148.53     47.93 o 
   4   7   7      254.82      262.68      9.09 o 
   5   7   7      563.44      521.73     15.67 o 
   6   7   7       50.50       51.00      6.54 o 
   7   7   7      106.84      105.24      8.68 o 
   8   7   7        8.88       21.62      7.61 o 
   9   7   7       11.59       10.81      8.41 o 
  10   7   7      111.43       98.16     10.42 o 
  11   7   7       64.08       67.43      9.35 o 
  12   7   7       28.67       35.11      5.34 o 
  13   7   7        1.32        4.67      7.34 o 
  -9   8   7        7.92        8.54      8.54 o 
  -8   8   7      114.97       96.70      8.95 o 
  -7   8   7       15.52        3.20     14.02 o 
  -6   8   7        6.33       13.08      7.21 o 
  -5   8   7       87.63       85.86     10.02 o 
  -4   8   7      233.91      237.48     13.63 o 
  -3   8   7        3.84        8.41      8.41 o 
  -2   8   7      267.06      289.27     12.83 o 
  -1   8   7      209.91      178.14     11.09 o 
   0   8   7      485.68      468.24     14.32 o 
   1   8   7      937.69      859.73     25.10 o 
   2   8   7      542.52      593.89     17.01 o 
   3   8   7       53.03       52.07      6.01 o 
   4   8   7     1368.75     1324.11     33.50 o 
   5   8   7       35.65       24.30      5.61 o 
   6   8   7     1952.09     1813.14     41.42 o 
   7   8   7       93.91       82.53      8.95 o 
   8   8   7      222.72      208.60     10.69 o 
   9   8   7        2.65       14.01      6.94 o 
  10   8   7       16.07       10.95     10.95 o 
  11   8   7        2.12       15.22      5.74 o 
  12   8   7       12.22       12.41      5.47 o 
  -9   9   7        6.47       -7.07      8.14 o 
  -8   9   7      136.89      150.14      8.68 o 
  -7   9   7       65.81       66.76      8.95 o 
  -6   9   7       16.84       18.55      8.14 o 
  -5   9   7      119.68      126.74     11.35 o 
  -4   9   7      510.62      540.43     17.93 o 
  -3   9   7      448.34      503.61     17.79 o 
  -2   9   7     2899.37     3281.69     68.07 o 
  -1   9   7       85.73       95.08      9.61 o 
   0   9   7      139.40      135.85      8.82 o 
   1   9   7      263.38      263.07     10.03 o 
   2   9   7      450.80      416.18     12.71 o 
   3   9   7     2133.33     2174.14     45.39 o 
   4   9   7     1619.86     1613.77     38.65 o 
   5   9   7      776.90      736.43     23.32 o 
   6   9   7        7.82        0.93     12.01 o 
   7   9   7      179.35      173.55     10.02 o 
   8   9   7      528.51      530.83     15.93 o 
   9   9   7        0.90        5.47      9.88 o 
  10   9   7        9.59       18.42      7.21 o 
  11   9   7       62.89       77.58      7.61 o 
  12   9   7       69.20       56.62      5.88 o 
  -8  10   7       31.69       27.50      5.87 o 
  -7  10   7       51.80       50.87      7.08 o 
  -6  10   7       95.04       88.14      9.61 o 
  -5  10   7      229.54      247.89     13.50 o 
  -4  10   7      108.28      124.07     11.62 o 
  -3  10   7      201.54      202.83     13.23 o 
  -2  10   7      516.49      624.91     18.87 o 
  -1  10   7       13.59       18.02      9.08 o 
   0  10   7       10.19       -4.27     11.75 o 
   1  10   7       51.01       47.80      6.94 o 
   2  10   7      210.20      204.45      9.35 o 
   3  10   7     4346.31     3977.13     64.35 o 
   4  10   7       20.99        3.74     12.15 o 
   5  10   7       11.07       -0.93     12.41 o 
   6  10   7      147.97      146.13      9.75 o 
   7  10   7        2.97        9.08      6.01 o 
   8  10   7       22.84        8.28     11.35 o 
   9  10   7       67.11       61.15      8.01 o 
  10  10   7       22.98       30.17      7.34 o 
  11  10   7        1.49        6.41      5.07 o 
  -8  11   7       10.59        2.54      7.21 o 
  -7  11   7       19.20        6.67      5.21 o 
  -6  11   7       27.75       30.30      7.61 o 
  -5  11   7      257.68      270.66     12.43 o 
  -4  11   7       76.45       73.44     10.01 o 
  -3  11   7        0.11        2.67      6.54 o 
  -2  11   7      139.40      151.20     12.42 o 
  -1  11   7        0.44        0.00      8.01 o 
   0  11   7      310.52      274.34     12.43 o 
   1  11   7      191.55      202.42     11.89 o 
   2  11   7      412.82      355.96     14.45 o 
   3  11   7      128.51      152.40     10.15 o 
   4  11   7        0.98      -11.08     11.08 o 
   5  11   7      351.03      279.48     12.03 o 
   6  11   7        0.37      -10.01     10.01 o 
   7  11   7        0.08       -3.07      6.01 o 
   8  11   7       95.36       90.01      8.81 o 
   9  11   7       52.85       50.73      7.21 o 
  10  11   7        0.86       -8.68      8.68 o 
  11  11   7        2.74        3.60      4.67 o 
  -7  12   7        3.22       -8.14      8.14 o 
  -6  12   7       31.94       30.84      5.47 o 
  -5  12   7      158.65      157.10      9.89 o 
  -4  12   7       49.44       37.65      8.01 o 
  -3  12   7      231.87      254.71     13.76 o 
  -2  12   7        2.21       -2.67     12.15 o 
  -1  12   7        7.10       28.56      8.14 o 
   0  12   7      386.86      334.10     14.18 o 
   1  12   7      619.92      583.98     18.21 o 
   2  12   7      182.75      175.82     10.96 o 
   3  12   7       49.83       40.85      7.34 o 
   4  12   7        0.63        3.07      6.27 o 
   5  12   7        9.15        9.21      7.21 o 
   6  12   7       88.67       89.47      7.75 o 
   7  12   7        0.53       -7.61      8.54 o 
   8  12   7        0.05       -8.94      8.94 o 
   9  12   7       99.58      110.98      8.01 o 
  10  12   7       16.47        7.88      9.21 o 
  -6  13   7       10.88        3.07      8.01 o 
  -5  13   7       65.56       65.03      7.34 o 
  -4  13   7       54.01       47.40      7.88 o 
  -3  13   7       37.66       49.53      8.94 o 
  -2  13   7        0.16      -13.75     13.75 o 
  -1  13   7        0.30        5.21     13.08 o 
   0  13   7      154.37      146.40     10.69 o 
   1  13   7      367.46      300.63     13.64 o 
   2  13   7        0.24       -2.14     10.94 o 
   3  13   7       66.43       53.27      8.41 o 
   4  13   7       13.81        4.00     11.21 o 
   5  13   7      582.07      450.26     14.86 o 
   6  13   7        5.25       -1.87     10.95 o 
   7  13   7      170.12      140.95      8.68 o 
   8  13   7       46.41       31.24      6.14 o 
   9  13   7      152.37      170.34      7.88 o 
  -5  14   7       36.27       29.90      5.47 o 
  -4  14   7       18.05       23.63      6.27 o 
  -3  14   7        2.16        6.54      5.61 o 
  -2  14   7      110.05       87.48      9.62 o 
  -1  14   7       77.18       76.11      9.35 o 
   0  14   7       37.75       33.24      8.28 o 
   1  14   7        1.22      -11.75     11.75 o 
   2  14   7       52.21       55.94      7.21 o 
   3  14   7       65.07       53.67      8.01 o 
   4  14   7       15.81       22.56      6.54 o 
   5  14   7        7.43       -2.67     10.41 o 
   6  14   7        5.06        0.00      8.94 o 
   7  14   7        3.82       -4.40      7.47 o 
   8  14   7       57.06       65.43      6.28 o 
  -4  15   7       42.75       54.07      5.21 o 
  -3  15   7        2.21        0.67      9.34 o 
  -2  15   7       68.79       58.48      7.61 o 
  -1  15   7        4.96        3.87      6.81 o 
   0  15   7       44.18       42.32      7.21 o 
   1  15   7       10.77       20.69      6.14 o 
   2  15   7      578.50      518.35     15.53 o 
   3  15   7        6.55        2.67      9.74 o 
   4  15   7       42.51       38.45      7.34 o 
   5  15   7      350.30      315.78     11.10 o 
   6  15   7       19.14       14.15      5.34 o 
   7  15   7       78.68       82.53      7.08 o 
  -2  16   7        5.64       12.95      4.94 o 
  -1  16   7        2.76        6.54      8.68 o 
   0  16   7       30.38       25.90      6.54 o 
   1  16   7       33.72       60.61      7.61 o 
   2  16   7        2.56       -0.80      9.88 o 
   3  16   7        2.77       -3.87     10.28 o 
   4  16   7       32.16        8.81     10.28 o 
   5  16   7        2.20        7.21      5.34 o 
   6  16   7        0.44       -8.01      8.54 o 
   1  17   7        9.65       12.01      4.81 o 
   2  17   7      251.52      257.80      9.76 o 
   3  17   7        0.85       -3.47      7.61 o 
  -2 -15   8        3.16       -3.74      8.14 o 
  -1 -15   8        8.91        3.47      8.28 o 
   0 -15   8       71.37       81.46      6.54 o 
   1 -15   8       20.39       30.70      5.87 o 
   2 -15   8        0.89       -6.54      8.01 o 
   3 -15   8        6.10        6.94      9.74 o 
   4 -15   8       26.04        6.41      9.61 o 
  -4 -14   8        3.91        0.67      8.94 o 
  -3 -14   8       69.59       60.22      7.48 o 
  -2 -14   8       10.88       19.76      5.74 o 
  -1 -14   8       96.60      100.30      8.68 o 
   0 -14   8       22.52       21.63      6.27 o 
   1 -14   8       21.01       26.70      6.41 o 
   2 -14   8        2.51        0.93     11.08 o 
   3 -14   8       50.75       59.28      8.14 o 
   4 -14   8        4.63        4.27     11.08 o 
   5 -14   8       26.73       38.71      6.14 o 
   6 -14   8       27.61       27.37      5.87 o 
  -5 -13   8       13.25       17.62      5.61 o 
  -4 -13   8        7.04       -1.60     10.01 o 
  -3 -13   8       58.46       63.42      8.41 o 
  -2 -13   8      351.03      373.00     13.91 o 
  -1 -13   8        4.24        1.07     10.28 o 
   0 -13   8      180.33      161.53     10.42 o 
   1 -13   8        1.90       11.61      6.41 o 
   2 -13   8        2.68        3.20      6.41 o 
   3 -13   8       73.17       60.49      8.55 o 
   4 -13   8       19.24       29.77      8.14 o 
   5 -13   8       87.04       86.93      8.68 o 
   6 -13   8      182.88      206.71     10.56 o 
   7 -13   8       13.58       20.02      5.74 o 
  -6 -12   8        0.40        1.47      5.87 o 
  -5 -12   8       61.11       60.62      7.88 o 
  -4 -12   8       57.36       79.44      8.01 o 
  -3 -12   8      220.30      195.64     11.76 o 
  -2 -12   8       35.42       60.07      7.74 o 
  -1 -12   8       37.42       23.76      7.88 o 
   0 -12   8      140.16      133.71     10.29 o 
   1 -12   8        1.13       -9.21     10.28 o 
   2 -12   8       37.78       27.50      6.94 o 
   3 -12   8        3.47      -12.68     12.68 o 
   4 -12   8        4.83        8.01     11.48 o 
   5 -12   8        0.28        5.61     12.28 o 
   6 -12   8       42.98       47.39      8.41 o 
   7 -12   8        3.97      -10.28     10.28 o 
   8 -12   8      105.82      110.99      7.35 o 
  -7 -11   8       77.79       91.21      7.08 o 
  -6 -11   8       89.79       90.81      8.15 o 
  -5 -11   8      428.13      454.37     15.52 o 
  -4 -11   8        5.21       13.48      6.81 o 
  -3 -11   8      173.56      153.23     10.55 o 
  -2 -11   8       51.38       77.17      9.35 o 
  -1 -11   8       21.60       10.41      6.94 o 
   0 -11   8      410.02      464.69     16.32 o 
   1 -11   8      141.89      173.91     10.55 o 
   2 -11   8        0.05      -12.81     12.81 o 
   3 -11   8      402.57      441.26     15.38 o 
   4 -11   8      202.73      178.78     12.03 o 
   5 -11   8      429.74      455.51     16.99 o 
   6 -11   8      179.57      194.66     12.96 o 
   7 -11   8      167.45      172.74     12.16 o 
   8 -11   8        0.87        7.47      9.34 o 
   9 -11   8       25.26       23.36      4.94 o 
  -8 -10   8       84.54       80.53      6.14 o 
  -7 -10   8       37.55       45.92      7.08 o 
  -6 -10   8       47.88       43.52      8.54 o 
  -5 -10   8        8.09       12.81      6.94 o 
  -4 -10   8       97.97      118.18      9.75 o 
  -3 -10   8        4.59       -4.81     10.94 o 
  -2 -10   8        1.33      -10.68     10.68 o 
  -1 -10   8      810.94      770.76     23.06 o 
   0 -10   8     1068.04     1150.20     32.89 o 
   1 -10   8      541.72      517.62     16.87 o 
   2 -10   8      553.79      538.00     17.00 o 
   3 -10   8      538.51      525.10     17.40 o 
   4 -10   8      121.44      133.82     10.82 o 
   5 -10   8      205.09      199.62     12.43 o 
   6 -10   8       61.29       74.77     10.01 o 
   7 -10   8       14.83       14.55      8.54 o 
   8 -10   8      337.00      347.81     14.44 o 
   9 -10   8       10.58       15.88      6.14 o 
  10 -10   8        4.78        5.21      7.74 o 
  -8  -9   8       15.79        6.94      6.14 o 
  -7  -9   8       57.89       72.23      8.28 o 
  -6  -9   8        0.41        3.60     11.75 o 
  -5  -9   8       96.59      130.34      9.88 o 
  -4  -9   8      184.41      149.50     12.56 o 
  -3  -9   8      285.12      317.74     13.37 o 
  -2  -9   8        1.35       -9.21     12.68 o 
  -1  -9   8      781.06      785.82     23.05 o 
   0  -9   8       87.66       84.53      9.48 o 
   1  -9   8      803.80      768.26     24.00 o 
   2  -9   8       50.25       49.53      7.34 o 
   3  -9   8     1020.10     1112.02     31.81 o 
   4  -9   8        7.94        0.00      8.01 o 
   5  -9   8      275.79      289.12     13.23 o 
   6  -9   8       97.70      120.59     10.02 o 
   7  -9   8      697.41      712.56     21.70 o 
   8  -9   8      103.69      130.34      9.88 o 
   9  -9   8       35.39       38.58      7.34 o 
  10  -9   8        0.61       -8.01      9.61 o 
  11  -9   8       25.42       24.56      4.41 o 
  -9  -8   8       14.30       24.83      4.94 o 
  -8  -8   8       57.13       61.28      8.14 o 
  -7  -8   8       97.06      111.24      9.21 o 
  -6  -8   8       21.42       15.08      6.27 o 
  -5  -8   8      146.30      126.09     11.49 o 
  -4  -8   8      275.55      261.45     12.43 o 
  -3  -8   8       34.73       28.03      8.14 o 
  -2  -8   8     4059.91     4037.33     69.83 o 
  -1  -8   8      323.37      302.45     12.30 o 
   0  -8   8      218.45      212.08     10.69 o 
   1  -8   8      182.49      161.26      9.49 o 
   2  -8   8      166.14      162.19      9.49 o 
   3  -8   8      899.75      939.75     28.03 o 
   4  -8   8      363.54      368.98     13.64 o 
   5  -8   8      687.27      762.93     22.64 o 
   6  -8   8       15.00       29.37      8.54 o 
   7  -8   8        2.18      -10.28     12.95 o 
   8  -8   8       97.45      103.36     10.42 o 
   9  -8   8       59.89       80.24      9.48 o 
  10  -8   8        1.95        0.00      8.54 o 
  11  -8   8       88.29       79.33      6.81 o 
  -9  -7   8      117.71      104.85      8.01 o 
  -8  -7   8        1.08       -8.01     10.01 o 
  -7  -7   8        0.12       -7.34     12.28 o 
  -6  -7   8      132.52      111.53     10.55 o 
  -5  -7   8       52.68       47.26      7.61 o 
  -4  -7   8       55.36       67.69      8.41 o 
  -3  -7   8      857.37      815.56     24.41 o 
  -2  -7   8      673.75      654.05     20.10 o 
  -1  -7   8       24.67       -4.67     11.08 o 
   0  -7   8      306.85      313.68     10.56 o 
   1  -7   8      531.63      487.87     14.46 o 
   2  -7   8       62.56       66.49      6.81 o 
   3  -7   8        2.17        3.60      9.88 o 
   4  -7   8       88.38       96.41      7.61 o 
   5  -7   8      196.34      225.68     10.42 o 
   6  -7   8      955.30     1042.01     33.00 o 
   7  -7   8      417.53      537.08     17.92 o 
   8  -7   8      271.65      304.35     14.84 o 
   9  -7   8       18.57       30.70      8.94 o 
  10  -7   8       27.61       25.63      7.48 o 
  11  -7   8        6.26       13.08      5.74 o 
  12  -7   8        0.27       -6.41      6.41 o 
 -10  -6   8        6.62       12.01      4.67 o 
  -9  -6   8        8.01       -3.34     10.68 o 
  -8  -6   8       56.16       53.27      8.68 o 
  -7  -6   8      123.37      154.80     10.28 o 
  -6  -6   8       67.00       52.21      9.35 o 
  -5  -6   8      687.30      660.69     19.02 o 
  -4  -6   8        8.27        5.74      8.14 o 
  -3  -6   8     1188.67     1199.65     32.51 o 
  -2  -6   8      120.93      122.88      8.28 o 
  -1  -6   8      196.64      163.69      8.42 o 
   0  -6   8      217.85      210.23      8.69 o 
   1  -6   8      978.09     1016.89     29.94 o 
   2  -6   8      168.27      161.80      8.42 o 
   3  -6   8      795.32      798.18     23.07 o 
   4  -6   8       19.14       25.90      5.21 o 
   5  -6   8     2940.79     3144.41     57.66 o 
   6  -6   8        1.74       11.08      5.47 o 
   7  -6   8       78.62       73.17      9.88 o 
   8  -6   8      247.06      281.99     14.83 o 
   9  -6   8      133.24      139.71     12.15 o 
  10  -6   8      378.34      358.84     15.25 o 
  11  -6   8        1.11        7.47     10.28 o 
  12  -6   8        9.30       -3.20      8.28 o 
 -10  -5   8        0.60       -0.53      7.74 o 
  -9  -5   8      219.52      178.41      9.76 o 
  -8  -5   8       41.44       39.92      8.01 o 
  -7  -5   8        1.22       14.42      7.87 o 
  -6  -5   8       17.04       24.16      8.01 o 
  -5  -5   8      150.43      162.97     11.09 o 
  -4  -5   8     1909.59     1954.88     48.02 o 
  -3  -5   8      385.07      426.85     12.71 o 
  -2  -5   8      286.50      339.06     11.10 o 
  -1  -5   8      889.23      877.25     23.75 o 
   0  -5   8     1360.24     1160.59     29.88 o 
   1  -5   8        0.81        6.14      4.81 o 
   2  -5   8      243.78      237.95      8.96 o 
   3  -5   8       25.24       34.57      6.41 o 
   4  -5   8     1185.50     1186.19     32.13 o 
   5  -5   8       73.46       87.06      7.08 o 
   6  -5   8       14.52       20.69      6.27 o 
   7  -5   8      277.93      274.97     11.76 o 
   8  -5   8       78.17       93.74      9.61 o 
   9  -5   8      289.19      296.23     13.37 o 
  10  -5   8      505.88      555.80     17.13 o 
  11  -5   8       63.54       59.28      8.14 o 
  12  -5   8       31.51       30.17      5.87 o 
 -10  -4   8       47.11       55.81      5.87 o 
  -9  -4   8       14.30       20.69      6.54 o 
  -8  -4   8      258.32      241.65     12.96 o 
  -7  -4   8       40.36       55.27      9.21 o 
  -6  -4   8        1.10        0.00     10.68 o 
  -5  -4   8     1411.98     1390.41     36.58 o 
  -4  -4   8       90.08       80.66      8.55 o 
  -3  -4   8      830.00      788.77     25.08 o 
  -2  -4   8     3563.68     3831.77     57.82 o 
  -1  -4   8      729.15      654.37     19.71 o 
   0  -4   8     1008.83      888.49     24.45 o 
   1  -4   8       16.40       -3.60      7.34 o 
   2  -4   8     7679.87     5787.22     64.46 o 
   3  -4   8     2732.76     2403.65     40.75 o 
   4  -4   8       90.32      108.44      7.08 o 
   5  -4   8      399.94      485.54     14.85 o 
   6  -4   8      268.93      275.11     10.56 o 
   7  -4   8      615.07      713.84     20.63 o 
   8  -4   8      584.89      722.75     22.63 o 
   9  -4   8        1.02       -4.94     12.28 o 
  10  -4   8      209.34      181.19     11.89 o 
  11  -4   8       73.85       59.69      8.28 o 
  12  -4   8       10.80       13.88      5.74 o 
  13  -4   8       82.16       75.45      5.74 o 
 -10  -3   8        2.65        2.00      8.28 o 
  -9  -3   8       29.60       35.91      6.81 o 
  -8  -3   8      230.68      207.00     11.89 o 
  -7  -3   8        2.48        3.87      7.87 o 
  -6  -3   8     1088.16     1135.33     35.71 o 
  -5  -3   8       31.02       59.00      8.41 o 
  -4  -3   8        9.94        5.21      5.21 o 
  -3  -3   8     1058.16      933.26     27.00 o 
  -2  -3   8      556.14      501.21     15.27 o 
  -1  -3   8       85.91       75.19      6.54 o 
   0  -3   8      275.86      211.55      7.62 o 
   1  -3   8     1072.09      942.90     23.94 o 
   2  -3   8      778.65      548.45     16.64 o 
   3  -3   8     2975.56     2093.05     36.76 o 
   4  -3   8      129.24      123.03      6.55 o 
   5  -3   8      406.82      413.34     12.71 o 
   6  -3   8       95.00      106.04      7.61 o 
   7  -3   8        1.32       -2.94     10.01 o 
   8  -3   8      176.42      192.38     11.62 o 
   9  -3   8      336.45      370.38     14.57 o 
  10  -3   8     1059.45     1088.10     34.23 o 
  11  -3   8      119.33      100.70      9.62 o 
  12  -3   8      176.14      157.92      8.95 o 
  13  -3   8        2.44        0.53      7.61 o 
 -10  -2   8        9.84        7.07      7.74 o 
  -9  -2   8        2.73        6.94      9.88 o 
  -8  -2   8       46.49       41.92      8.41 o 
  -7  -2   8      302.50      283.81     14.30 o 
  -6  -2   8      204.82      219.14     12.96 o 
  -5  -2   8      540.00      574.18     18.07 o 
  -4  -2   8      617.05      571.84     16.61 o 
  -3  -2   8     2006.40     2180.83     45.40 o 
  -2  -2   8      644.20      784.75     22.65 o 
  -1  -2   8      963.33      857.56     24.32 o 
   0  -2   8      869.35      661.28     17.86 o 
   1  -2   8        3.95        5.61      6.67 o 
   2  -2   8      147.94       92.73      5.08 o 
   3  -2   8       17.52       14.02      4.27 o 
   4  -2   8     3717.40     3612.22     48.29 o 
   5  -2   8     3584.45     4111.77     55.42 o 
   6  -2   8      359.52      411.46     12.17 o 
   7  -2   8     3128.85     3524.58     61.14 o 
   8  -2   8      617.47      688.25     20.62 o 
   9  -2   8      341.85      344.72     14.44 o 
  10  -2   8       38.14       41.92      8.68 o 
  11  -2   8      631.27      688.36     19.55 o 
  12  -2   8       51.15       55.67      6.81 o 
  13  -2   8      271.23      275.69      9.49 o 
 -10  -1   8       12.82       -5.07     10.14 o 
  -9  -1   8      309.96      287.59     12.84 o 
  -8  -1   8      136.04      129.29      9.62 o 
  -7  -1   8      723.40      718.28     21.84 o 
  -6  -1   8      779.48      827.52     24.13 o 
  -5  -1   8      411.39      340.34     13.11 o 
  -4  -1   8      441.21      456.32     13.65 o 
  -3  -1   8       93.77      110.18      7.88 o 
  -2  -1   8      959.45      893.10     23.37 o 
  -1  -1   8      102.43       97.10      6.41 o 
   0  -1   8     6070.79     4905.06     55.86 o 
   1  -1   8     2878.73     1722.79     30.81 o 
   2  -1   8      193.83      109.61      5.21 o 
   3  -1   8      754.79      407.04     12.35 o 
   4  -1   8      151.14      191.07      7.08 o 
   5  -1   8      377.87      483.96     13.65 o 
   6  -1   8       42.66       40.59      5.61 o 
   7  -1   8      274.72      333.28     11.63 o 
   8  -1   8      171.22      193.18     11.36 o 
   9  -1   8      129.43      132.10     10.95 o 
  10  -1   8       24.90        7.48     14.95 o 
  11  -1   8       22.67       16.42      7.61 o 
  12  -1   8       17.29       11.48      6.14 o 
  13  -1   8       36.13       45.52      6.01 o 
 -10   0   8      136.60      125.43      7.88 o 
  -9   0   8       14.74        2.94     10.81 o 
  -8   0   8       53.35       55.41      8.28 o 
  -7   0   8       11.60       29.10      7.61 o 
  -6   0   8      698.14      712.48     21.17 o 
  -5   0   8       24.78       31.37      6.94 o 
  -4   0   8     3425.60     3360.24     62.22 o 
  -3   0   8      426.56      502.13     15.52 o 
  -2   0   8      676.75      610.05     17.70 o 
  -1   0   8      585.87      445.51     12.60 o 
   0   0   8     3684.50     3037.01     44.01 o 
   1   0   8      561.22      478.80     14.74 o 
   2   0   8      576.64      374.29     11.13 o 
   3   0   8       26.39       17.35      3.74 o 
   4   0   8       62.51       47.54      4.81 o 
   5   0   8     2026.24     2155.35     38.95 o 
   6   0   8      586.13      642.07     18.75 o 
   7   0   8        2.02        4.00      6.01 o 
   8   0   8     4136.16     4434.74     73.31 o 
   9   0   8       98.86      114.05     11.08 o 
  10   0   8      464.04      488.64     17.26 o 
  11   0   8      285.04      300.77     13.23 o 
  12   0   8       73.35       74.24      8.28 o 
  13   0   8       34.60       38.18      5.74 o 
 -10   1   8        0.53       -6.41      8.54 o 
  -9   1   8       44.58       69.56      7.74 o 
  -8   1   8        0.15        0.00     10.41 o 
  -7   1   8       20.19        8.68     13.62 o 
  -6   1   8      460.70      433.39     15.92 o 
  -5   1   8       53.67       50.47      8.01 o 
  -4   1   8      122.95      101.78      8.41 o 
  -3   1   8      728.92      676.18     19.98 o 
  -2   1   8     1004.96      965.18     26.47 o 
  -1   1   8      821.53      785.10     22.02 o 
   0   1   8     3461.82     3595.83     49.82 o 
   1   1   8      291.34      319.17      9.36 o 
   2   1   8      435.68      397.86     13.26 o 
   3   1   8      928.21      830.13     20.83 o 
   4   1   8      495.41      536.03     15.94 o 
   5   1   8     1987.70     1919.31     37.32 o 
   6   1   8      506.64      599.58     18.75 o 
   7   1   8      519.50      717.06     20.48 o 
   8   1   8      622.00      664.59     20.49 o 
   9   1   8      497.77      548.44     18.60 o 
  10   1   8       57.20       52.60      9.61 o 
  11   1   8      128.37      119.00      9.88 o 
  12   1   8       24.95       30.44      6.41 o 
  13   1   8      153.83      150.70      7.75 o 
 -10   2   8       76.86       43.13      6.14 o 
  -9   2   8       75.20       61.29      8.55 o 
  -8   2   8      102.22      106.70      8.95 o 
  -7   2   8      181.69      207.35     12.16 o 
  -6   2   8     1502.94     1486.11     45.34 o 
  -5   2   8      432.09      396.30     13.78 o 
  -4   2   8     1423.38     1418.68     41.32 o 
  -3   2   8      473.49      413.91     12.45 o 
  -2   2   8     6810.13     7746.74     88.37 o 
  -1   2   8     1670.94     1680.88     38.21 o 
   0   2   8      223.73      357.76     10.56 o 
   1   2   8       52.74       58.62      5.47 o 
   2   2   8      560.26      592.57     16.62 o 
   3   2   8      829.26      772.39     20.41 o 
   4   2   8     1669.03     2198.21     36.19 o 
   5   2   8     2426.12     2642.52     46.65 o 
   6   2   8       16.53       30.43      6.67 o 
   7   2   8     1455.98     1475.17     40.79 o 
   8   2   8     1201.32     1247.44     36.14 o 
   9   2   8       17.02       25.76      7.34 o 
  10   2   8      259.06      256.48     13.23 o 
  11   2   8      109.14       93.35     10.02 o 
  12   2   8       18.01       18.02      6.27 o 
  13   2   8       21.14       23.89      5.21 o 
 -10   3   8       99.04      101.50      7.08 o 
  -9   3   8      296.51      264.44     11.76 o 
  -8   3   8       29.32       26.30      7.61 o 
  -7   3   8       20.16       30.97      8.28 o 
  -6   3   8       22.96       20.42      7.21 o 
  -5   3   8        5.68        1.20     14.95 o 
  -4   3   8        1.34        7.47      9.61 o 
  -3   3   8        8.00      -12.68     12.68 o 
  -2   3   8      769.20      899.40     26.29 o 
  -1   3   8       41.47       83.04      7.61 o 
   0   3   8      255.25      313.83     11.37 o 
   1   3   8      251.44      360.50     10.30 o 
   2   3   8     1655.81     1826.46     37.28 o 
   3   3   8        2.65        1.47      9.34 o 
   4   3   8       90.50      101.37      6.94 o 
   5   3   8       51.33       37.38      7.34 o 
   6   3   8      587.98      686.11     20.76 o 
   7   3   8      531.45      561.11     15.93 o 
   8   3   8      363.38      368.99     14.31 o 
   9   3   8      246.06      273.44     13.50 o 
  10   3   8      183.13      214.43     12.29 o 
  11   3   8       17.82       29.90      7.74 o 
  12   3   8      253.69      258.63     11.36 o 
  13   3   8       26.16       28.43      5.74 o 
 -10   4   8      137.16      111.01      7.21 o 
  -9   4   8      176.90      142.69      9.35 o 
  -8   4   8       15.45        4.27     11.61 o 
  -7   4   8     1006.88      997.23     31.80 o 
  -6   4   8       23.62       32.30      8.41 o 
  -5   4   8      490.38      575.47     17.40 o 
  -4   4   8     1387.63     1532.96     42.91 o 
  -3   4   8     3172.13     3240.37     60.25 o 
  -2   4   8     6987.69     8724.27     98.45 o 
  -1   4   8     6453.30     7892.19     90.96 o 
   0   4   8      413.31      483.21     15.53 o 
   1   4   8       18.79       48.72      6.81 o 
   2   4   8     4957.99     6321.85     73.59 o 
   3   4   8      259.27      228.11      8.42 o 
   4   4   8     1066.93      795.88     22.18 o 
   5   4   8     2457.03     2622.75     45.54 o 
   6   4   8     1038.93      974.51     27.40 o 
   7   4   8       79.89       62.63      8.55 o 
   8   4   8      261.78      328.95     13.10 o 
   9   4   8      231.05      266.20     14.17 o 
  10   4   8       41.64       35.64      8.68 o 
  11   4   8       74.66       85.59      9.75 o 
  12   4   8        0.04       -6.01      6.01 o 
  13   4   8       28.24       27.23      5.47 o 
 -10   5   8       53.04       50.34      5.47 o 
  -9   5   8       10.57       25.09      5.47 o 
  -8   5   8       13.29       -3.07     12.01 o 
  -7   5   8      456.44      495.04     16.19 o 
  -6   5   8      275.94      287.39     14.44 o 
  -5   5   8      162.43      152.02     11.76 o 
  -4   5   8      123.34      185.52     11.22 o 
  -3   5   8      156.04      172.47     10.69 o 
  -2   5   8     1042.83     1209.58     32.37 o 
  -1   5   8      247.33      261.62     10.43 o 
   0   5   8       49.73       78.11      7.21 o 
   1   5   8     2967.60     3160.43     52.27 o 
   2   5   8     1581.29     1353.86     33.18 o 
   3   5   8      711.48      708.45     20.52 o 
   4   5   8      162.47      161.67      6.81 o 
   5   5   8       15.34        2.00      8.14 o 
   6   5   8      590.47      543.37     16.61 o 
   7   5   8      423.62      379.83     12.98 o 
   8   5   8      508.28      463.09     16.06 o 
   9   5   8      361.96      354.25     14.71 o 
  10   5   8     1138.18     1155.96     35.85 o 
  11   5   8       37.30       30.04      7.48 o 
  12   5   8      262.10      280.18     11.09 o 
  13   5   8        1.45        5.61      6.81 o 
 -10   6   8      128.23       92.18      5.74 o 
  -9   6   8        2.75        4.27      7.87 o 
  -8   6   8      124.99      131.56      8.41 o 
  -7   6   8        9.18       11.08      6.67 o 
  -6   6   8      337.58      286.94     14.31 o 
  -5   6   8     1720.97     1844.71     49.84 o 
  -4   6   8      868.25      965.86     29.50 o 
  -3   6   8      264.07      288.33     13.50 o 
  -2   6   8     1280.95     1521.13     41.69 o 
  -1   6   8      426.70      502.63     15.26 o 
   0   6   8       75.44       86.80      7.75 o 
   1   6   8     1244.38     1250.22     33.90 o 
   2   6   8     1959.52     1979.28     40.68 o 
   3   6   8     1626.73     1540.68     34.65 o 
   4   6   8     2851.30     2895.75     46.85 o 
   5   6   8      601.91      561.78     16.74 o 
   6   6   8       15.29        0.00      9.74 o 
   7   6   8      124.75      155.20      9.75 o 
   8   6   8        7.89        9.08     11.35 o 
   9   6   8      717.88      668.15     19.43 o 
  10   6   8      416.39      407.05     15.65 o 
  11   6   8       95.69      112.04      9.61 o 
  12   6   8        7.94        4.00      8.01 o 
  13   6   8       12.61       14.95      4.67 o 
  -9   7   8      317.37      273.62     10.16 o 
  -8   7   8      106.88      111.78      8.68 o 
  -7   7   8        8.73        5.21     11.61 o 
  -6   7   8      549.06      505.32     17.54 o 
  -5   7   8      724.21      841.96     24.52 o 
  -4   7   8       58.91       59.95      9.75 o 
  -3   7   8      494.47      574.30     16.73 o 
  -2   7   8      477.42      541.24     15.93 o 
  -1   7   8       32.31       36.98      6.81 o 
   0   7   8       76.88       75.71      7.61 o 
   1   7   8       13.57        6.01     10.41 o 
   2   7   8      825.15      792.12     23.21 o 
   3   7   8      131.25      144.53      8.42 o 
   4   7   8      531.47      464.87     13.39 o 
   5   7   8       13.04       20.82      5.34 o 
   6   7   8      303.08      269.80     10.29 o 
   7   7   8     1508.62     1519.75     41.31 o 
   8   7   8      651.46      632.44     19.42 o 
   9   7   8      182.42      200.27     12.02 o 
  10   7   8       38.70       42.99      7.88 o 
  11   7   8        0.34        1.07     11.08 o 
  12   7   8       15.76        5.87      9.48 o 
  -9   8   8        5.10        4.27      4.81 o 
  -8   8   8        2.55       -9.34      9.34 o 
  -7   8   8      490.88      473.49     14.72 o 
  -6   8   8      449.21      449.67     15.79 o 
  -5   8   8      507.11      500.25     17.13 o 
  -4   8   8        8.86       17.49      7.47 o 
  -3   8   8      542.79      602.13     18.61 o 
  -2   8   8      300.38      281.69     13.37 o 
  -1   8   8     2430.39     2346.59     52.23 o 
   0   8   8      120.23      112.19      9.08 o 
   1   8   8     1897.33     1904.21     43.72 o 
   2   8   8     2445.54     2268.39     46.43 o 
   3   8   8     1562.44     1517.68     37.44 o 
   4   8   8     2025.56     1883.21     41.31 o 
   5   8   8      447.91      451.46     14.45 o 
   6   8   8      428.80      400.28     13.51 o 
   7   8   8      399.01      361.81     13.78 o 
   8   8   8      640.73      596.90     17.01 o 
   9   8   8        1.05        2.27      6.81 o 
  10   8   8      470.48      448.27     14.99 o 
  11   8   8       85.14       89.60      8.28 o 
  12   8   8       44.41       55.81      5.87 o 
  -9   9   8       68.98       38.99      4.81 o 
  -8   9   8       18.85       23.36      5.34 o 
  -7   9   8      111.38       98.56      8.81 o 
  -6   9   8        0.46       19.22      6.41 o 
  -5   9   8      122.16      108.98     10.82 o 
  -4   9   8       12.90       -3.87     12.68 o 
  -3   9   8        5.18       -3.87     14.15 o 
  -2   9   8      379.01      400.03     16.72 o 
  -1   9   8       63.74       67.69      7.88 o 
   0   9   8        0.63        8.68     10.81 o 
   1   9   8      288.04      235.96     10.03 o 
   2   9   8       87.19       97.35      7.48 o 
   3   9   8      950.90      871.64     25.23 o 
   4   9   8      913.70      843.64     26.16 o 
   5   9   8       85.89       93.47      8.28 o 
   6   9   8      122.25      112.06      9.48 o 
   7   9   8      671.26      556.55     15.67 o 
   8   9   8       22.37        3.20     11.61 o 
   9   9   8       41.17       49.13      7.34 o 
  10   9   8       25.51       43.65      6.01 o 
  11   9   8       16.27       17.62      5.61 o 
  12   9   8       67.62       68.37      5.61 o 
  -8  10   8       29.11       19.49      4.81 o 
  -7  10   8       77.00       76.25      6.81 o 
  -6  10   8      116.53      104.31      8.68 o 
  -5  10   8      173.87      154.70     11.36 o 
  -4  10   8      139.47      125.29     11.22 o 
  -3  10   8       12.43        6.54     13.08 o 
  -2  10   8       18.54       29.63      8.01 o 
  -1  10   8      888.12      827.18     26.55 o 
   0  10   8      605.51      572.73     18.61 o 
   1  10   8     1090.35      987.78     30.21 o 
   2  10   8      201.21      171.17     10.02 o 
   3  10   8        0.79       -8.68     11.61 o 
   4  10   8       49.83       58.48      7.74 o 
   5  10   8      642.52      584.20     17.41 o 
   6  10   8        7.66        9.88      6.94 o 
   7  10   8      809.40      734.82     22.65 o 
   8  10   8       24.67       31.10      7.07 o 
   9  10   8       34.23       34.18      6.67 o 
  10  10   8       82.46       89.60      7.88 o 
  11  10   8       78.29       60.89      6.81 o 
  -7  11   8       27.01       24.30      4.94 o 
  -6  11   8       13.58       -1.60     10.81 o 
  -5  11   8      185.01      159.39     10.15 o 
  -4  11   8        7.43        3.47     12.95 o 
  -3  11   8       14.13        6.41     14.02 o 
  -2  11   8       14.20       12.15      8.01 o 
  -1  11   8        4.00       11.08      7.34 o 
   0  11   8       18.77       27.50      8.41 o 
   1  11   8      357.36      333.51     13.51 o 
   2  11   8      260.76      250.61     11.76 o 
   3  11   8       21.46       24.70      7.21 o 
   4  11   8       73.93       67.56      8.14 o 
   5  11   8       33.53       39.11      7.08 o 
   6  11   8        7.65       -2.00     10.95 o 
   7  11   8        0.14        6.81     10.54 o 
   8  11   8       19.23        9.48     10.41 o 
   9  11   8      267.09      222.83     10.16 o 
  10  11   8       22.01       22.56      5.34 o 
  11  11   8        7.67       -7.21      7.21 o 
  -7  12   8        4.68        0.93      6.67 o 
  -6  12   8       15.18       19.49      5.34 o 
  -5  12   8        3.69        6.94      8.68 o 
  -4  12   8      383.19      363.14     14.71 o 
  -3  12   8      131.76      136.10     10.55 o 
  -2  12   8       93.86       94.68     10.28 o 
  -1  12   8      654.07      636.72     19.29 o 
   0  12   8      160.31      153.22     10.82 o 
   1  12   8      403.35      389.10     14.98 o 
   2  12   8      149.82      133.84     10.02 o 
   3  12   8       21.64       21.22      7.48 o 
   4  12   8       29.01       20.56      7.21 o 
   5  12   8       17.03        0.00     12.15 o 
   6  12   8      219.64      197.77     10.56 o 
   7  12   8      240.22      223.99      9.89 o 
   8  12   8       77.04       92.14      7.74 o 
   9  12   8        0.21       10.41      5.21 o 
  10  12   8        5.47       -3.74      7.47 o 
  -6  13   8       15.72       16.15      4.54 o 
  -5  13   8       60.44       48.47      6.94 o 
  -4  13   8      100.46       65.71      7.88 o 
  -3  13   8        7.33       22.56      7.21 o 
  -2  13   8      608.40      700.50     21.96 o 
  -1  13   8      206.64      237.84     12.56 o 
   0  13   8       80.57       95.61     10.55 o 
   1  13   8      263.09      254.89     12.43 o 
   2  13   8      110.59       76.66      8.81 o 
   3  13   8       77.03       89.60      8.28 o 
   4  13   8      373.88      304.39     12.84 o 
   5  13   8      386.04      353.90     13.37 o 
   6  13   8      391.52      370.38     12.31 o 
   7  13   8       32.57       30.84      5.74 o 
   8  13   8       75.15       67.03      6.54 o 
   9  13   8       82.32       78.79      6.68 o 
  -5  14   8       17.84       22.56      4.54 o 
  -4  14   8      125.45      123.83      7.48 o 
  -3  14   8      139.23      143.87      9.08 o 
  -2  14   8       21.46        9.61     11.48 o 
  -1  14   8       71.44       74.64      8.68 o 
   0  14   8        5.19       -5.21     10.54 o 
   1  14   8        1.63      -10.54     10.54 o 
   2  14   8       37.49       30.17      7.08 o 
   3  14   8       50.12       45.39      6.81 o 
   4  14   8      453.90      401.82     13.65 o 
   5  14   8      297.66      281.03     11.77 o 
   6  14   8       20.79       22.03      6.14 o 
   7  14   8        2.94        4.14      4.94 o 
   8  14   8      175.56      164.09      7.62 o 
  -3  15   8        5.77       16.68      4.94 o 
  -2  15   8      204.11      191.91      9.62 o 
  -1  15   8       97.91       98.56      8.55 o 
   0  15   8       78.56      107.49      9.48 o 
   1  15   8       10.53       -2.00      9.74 o 
   2  15   8      108.09       94.16      7.88 o 
   3  15   8        6.21       -5.07     10.81 o 
   4  15   8      499.76      432.25     13.25 o 
   5  15   8        3.14       -6.27      9.08 o 
   6  15   8       45.25       46.73      5.61 o 
   7  15   8       31.20       30.17      5.34 o 
  -2  16   8        6.90        0.53      4.67 o 
  -1  16   8       12.73       11.21      4.94 o 
   0  16   8       26.63       25.63      6.41 o 
   1  16   8      147.33      182.23      9.22 o 
   2  16   8       11.95       10.01     10.01 o 
   3  16   8       86.01       93.48      7.35 o 
   4  16   8      119.04      129.30      7.48 o 
   5  16   8      114.59      137.72      7.35 o 
   1 -15   9       16.51       16.82      4.94 o 
   2 -15   9       69.20       86.27      6.81 o 
  -3 -14   9        2.12        4.94      8.54 o 
  -2 -14   9        0.10       -2.80      9.21 o 
  -1 -14   9       31.79       36.85      6.14 o 
   0 -14   9       24.37       25.76      6.41 o 
   1 -14   9        0.03        6.54      4.94 o 
   2 -14   9       68.68       84.66      7.34 o 
   3 -14   9        3.42        0.00      9.61 o 
   4 -14   9        2.98        2.94      9.74 o 
   5 -14   9        2.03        4.00      8.14 o 
  -4 -13   9        1.32        5.61      8.41 o 
  -3 -13   9      313.79      363.35     12.17 o 
  -2 -13   9        4.81        0.00      9.88 o 
  -1 -13   9      135.13      181.13      9.48 o 
   0 -13   9        1.23        0.93      9.61 o 
   1 -13   9      107.59      102.97      8.81 o 
   2 -13   9        6.29        8.94      6.94 o 
   3 -13   9      173.86      196.53     10.82 o 
   4 -13   9      146.87      169.79     10.29 o 
   5 -13   9        4.57       -6.94     11.35 o 
   6 -13   9        8.34        0.00     10.95 o 
   7 -13   9       33.60       39.52      6.27 o 
  -5 -12   9       26.22       18.82      6.01 o 
  -4 -12   9      168.28      183.84     10.55 o 
  -3 -12   9        5.13        2.00      9.74 o 
  -2 -12   9       40.09       28.17      8.41 o 
  -1 -12   9       48.18       67.69      7.48 o 
   0 -12   9        5.12       14.15      6.54 o 
   1 -12   9        0.34        8.81      9.88 o 
   2 -12   9        5.64        6.54      6.54 o 
   3 -12   9      586.51      654.49     20.89 o 
   4 -12   9      157.83      143.07     10.82 o 
   5 -12   9        1.12        7.21     10.41 o 
   6 -12   9      195.13      246.13     11.63 o 
   7 -12   9       28.56       52.46      7.61 o 
   8 -12   9       14.69        9.08      5.87 o 
  -6 -11   9      173.30      207.52      9.22 o 
  -5 -11   9       39.58       39.52      7.34 o 
  -4 -11   9       61.58       73.17      8.28 o 
  -3 -11   9       87.51      111.90     10.02 o 
  -2 -11   9      321.85      288.80     13.64 o 
  -1 -11   9       16.73        9.21      6.94 o 
   0 -11   9      229.99      254.04     12.70 o 
   1 -11   9       10.50        3.47     12.68 o 
   2 -11   9        0.33      -12.68     12.68 o 
   3 -11   9        0.34       -9.21     12.68 o 
   4 -11   9      271.61      309.44     14.03 o 
   5 -11   9       86.92       90.14     10.42 o 
   6 -11   9       18.13       17.75      7.74 o 
   7 -11   9      426.06      510.70     16.46 o 
   8 -11   9        0.00      -11.21     11.21 o 
   9 -11   9       37.51       51.40      5.74 o 
  -7 -10   9      150.07      159.79      7.75 o 
  -6 -10   9        7.83       16.82      6.54 o 
  -5 -10   9      109.18      149.71     10.68 o 
  -4 -10   9       30.84       47.39      8.14 o 
  -3 -10   9      122.70      134.23      9.62 o 
  -2 -10   9        0.52       10.68      6.01 o 
  -1 -10   9        1.48        2.27     11.61 o 
   0 -10   9       26.89       13.88      8.01 o 
   1 -10   9      867.18      918.47     26.55 o 
   2 -10   9      100.85      112.04     10.42 o 
   3 -10   9      209.46      227.96     12.83 o 
   4 -10   9        7.46      -13.08     13.08 o 
   5 -10   9      278.67      309.71     14.57 o 
   6 -10   9       86.39       87.87      9.61 o 
   7 -10   9       97.49      119.92     10.42 o 
   8 -10   9       40.74       47.66      8.28 o 
   9 -10   9      185.94      208.59      9.75 o 
  10 -10   9        2.82       -2.27      8.14 o 
  -8  -9   9        1.90        2.94      7.21 o 
  -7  -9   9        0.62        6.94     11.35 o 
  -6  -9   9       12.65        2.14     12.95 o 
  -5  -9   9       52.44       41.39      8.28 o 
  -4  -9   9       35.04       30.84      8.68 o 
  -3  -9   9       33.64       63.14      8.68 o 
  -2  -9   9       70.15       73.04      8.41 o 
  -1  -9   9      471.54      514.62     16.06 o 
   0  -9   9      404.34      401.55     14.45 o 
   1  -9   9      857.08      873.54     25.34 o 
   2  -9   9       78.59       61.69      8.81 o 
   3  -9   9       60.39       74.23      8.95 o 
   4  -9   9     1197.39     1284.21     36.13 o 
   5  -9   9        5.78      -12.01     12.01 o 
   6  -9   9       75.17       79.31      9.88 o 
   7  -9   9       49.76       52.74      9.88 o 
   8  -9   9       77.05       95.61     10.55 o 
   9  -9   9       43.67       51.13      7.88 o 
  10  -9   9       83.37      101.36      8.01 o 
  -8  -8   9      231.38      266.81     10.29 o 
  -7  -8   9       31.01       -4.94     12.95 o 
  -6  -8   9        0.02        4.80      9.48 o 
  -5  -8   9      245.26      273.04     13.77 o 
  -4  -8   9        2.62       10.14     11.35 o 
  -3  -8   9      113.39      132.88      9.88 o 
  -2  -8   9      183.88      186.11     11.62 o 
  -1  -8   9      183.45      183.57     10.96 o 
   0  -8   9      247.72      245.25     11.63 o 
   1  -8   9       66.26       67.29      7.08 o 
   2  -8   9      143.20      141.46      9.22 o 
   3  -8   9        0.15       -5.21     11.61 o 
   4  -8   9       64.76       75.70      8.81 o 
   5  -8   9       54.17       81.98      8.14 o 
   6  -8   9      122.09      180.30     12.29 o 
   7  -8   9        8.04        2.54      7.61 o 
   8  -8   9       65.24       72.63      8.81 o 
   9  -8   9      401.36      423.77     15.78 o 
  10  -8   9        1.81        5.34      9.61 o 
  11  -8   9        0.35        3.74      4.40 o 
  -9  -7   9       27.41       44.05      5.07 o 
  -8  -7   9       26.80       32.04      7.61 o 
  -7  -7   9        0.98       -4.40     12.15 o 
  -6  -7   9      131.29      180.98     12.69 o 
  -5  -7   9      190.13      188.38     11.62 o 
  -4  -7   9        7.89       -7.47     11.35 o 
  -3  -7   9      252.92      221.86     11.90 o 
  -2  -7   9      306.46      333.43     13.24 o 
  -1  -7   9       58.96       94.13      8.14 o 
   0  -7   9      552.64      611.84     18.48 o 
   1  -7   9     1283.07     1350.47     36.83 o 
   2  -7   9      165.70      176.35      9.22 o 
   3  -7   9        1.93        3.87      5.74 o 
   4  -7   9      106.58      106.71      9.08 o 
   5  -7   9      284.04      318.29     12.97 o 
   6  -7   9       44.01       54.34      8.28 o 
   7  -7   9      383.89      443.36     16.45 o 
   8  -7   9        5.14       10.41     11.75 o 
   9  -7   9       23.16       17.35      7.48 o 
  10  -7   9      216.64      219.29     11.23 o 
  11  -7   9       57.82       67.96      6.81 o 
  12  -7   9       34.21       23.36      4.81 o 
  -9  -6   9        0.98        3.34      8.54 o 
  -8  -6   9        3.00        5.61     10.28 o 
  -7  -6   9       10.19       -8.28     11.75 o 
  -6  -6   9        1.08        6.54      7.87 o 
  -5  -6   9      274.35      339.91     14.44 o 
  -4  -6   9      299.73      304.13     13.64 o 
  -3  -6   9      502.29      490.64     16.06 o 
  -2  -6   9      195.07      188.27     10.29 o 
  -1  -6   9       35.97       37.65      5.61 o 
   0  -6   9      225.78      216.37      9.76 o 
   1  -6   9      127.12      147.06      8.55 o 
   2  -6   9       17.09       43.12      5.87 o 
   3  -6   9       73.09       75.58      6.94 o 
   4  -6   9      874.54     1102.55     32.59 o 
   5  -6   9      476.33      519.90     16.06 o 
   6  -6   9     1602.42     1793.50     47.52 o 
   7  -6   9       24.21       37.11      7.88 o 
   8  -6   9        2.03      -12.01     12.01 o 
   9  -6   9        4.62        4.67     11.75 o 
  10  -6   9        2.90        1.07     11.21 o 
  11  -6   9       53.52       62.88      6.94 o 
  12  -6   9       54.22       64.76      5.87 o 
  -9  -5   9       57.16       53.27      6.54 o 
  -8  -5   9       95.97       72.38      9.08 o 
  -7  -5   9        0.93        7.34     12.28 o 
  -6  -5   9       37.78       61.81      9.34 o 
  -5  -5   9      524.45      545.41     18.34 o 
  -4  -5   9        6.74        7.21     13.21 o 
  -3  -5   9     1095.91     1088.86     31.82 o 
  -2  -5   9      434.88      398.86     12.71 o 
  -1  -5   9       12.14       14.82      4.40 o 
   0  -5   9      225.71      267.44      9.76 o 
   1  -5   9     2342.51     2161.36     43.04 o 
   2  -5   9        3.72        8.41      4.67 o 
   3  -5   9     1844.09     1986.67     40.61 o 
   4  -5   9      241.33      254.09     10.16 o 
   5  -5   9        2.36        7.07      8.81 o 
   6  -5   9        9.75        3.87     11.75 o 
   7  -5   9     1518.75     1513.68     42.66 o 
   8  -5   9        5.29       11.88     11.88 o 
   9  -5   9      263.08      239.11     13.23 o 
  10  -5   9       67.00       77.44      7.61 o 
  11  -5   9       20.01       19.49      6.81 o 
  12  -5   9       23.08       21.36      4.81 o 
 -10  -4   9       72.54       76.12      6.01 o 
  -9  -4   9       83.34       80.26      7.88 o 
  -8  -4   9       98.13       95.75      9.48 o 
  -7  -4   9       55.00       66.09      8.68 o 
  -6  -4   9      198.74      201.89     12.16 o 
  -5  -4   9        1.25        3.87     11.61 o 
  -4  -4   9      361.07      396.79     15.11 o 
  -3  -4   9      164.11      202.00     10.42 o 
  -2  -4   9     1524.97     1509.19     38.91 o 
  -1  -4   9      167.36      166.61      8.15 o 
   0  -4   9     1453.31     1345.00     32.99 o 
   1  -4   9      366.18      367.08     10.57 o 
   2  -4   9     2097.74     2390.10     42.46 o 
   3  -4   9     4798.13     4582.44     60.71 o 
   4  -4   9       26.16       45.25      6.01 o 
   5  -4   9     1743.03     1780.60     39.64 o 
   6  -4   9      194.55      233.83     10.02 o 
   7  -4   9      114.32      145.44      9.48 o 
   8  -4   9       24.99       34.17      8.28 o 
   9  -4   9      757.16      807.78     24.79 o 
  10  -4   9      332.85      310.47     13.77 o 
  11  -4   9        5.13       -4.94     10.95 o 
  12  -4   9       34.62       39.25      6.14 o 
  13  -4   9        8.48       14.68      4.27 o 
 -10  -3   9       62.82       77.71      5.88 o 
  -9  -3   9       54.09       54.34      6.54 o 
  -8  -3   9       56.20       66.89      8.68 o 
  -7  -3   9       77.57       75.04      8.81 o 
  -6  -3   9      374.07      408.56     16.05 o 
  -5  -3   9       48.85       59.41      9.08 o 
  -4  -3   9      555.48      539.28     16.07 o 
  -3  -3   9       10.85       22.16      6.01 o 
  -2  -3   9     2481.64     2455.18     48.22 o 
  -1  -3   9      950.70      867.69     23.90 o 
   0  -3   9     1978.74     2223.40     40.54 o 
   1  -3   9     3333.41     3259.06     48.26 o 
   2  -3   9       29.70       32.44      5.07 o 
   3  -3   9     2543.77     2966.72     45.84 o 
   4  -3   9     2115.97     2166.40     40.16 o 
   5  -3   9     1011.44     1060.66     29.94 o 
   6  -3   9      588.13      533.42     16.47 o 
   7  -3   9      167.62      172.34      9.22 o 
   8  -3   9       13.94        1.20     11.75 o 
   9  -3   9       87.65       71.97      9.88 o 
  10  -3   9      130.39      131.96     10.69 o 
  11  -3   9       42.36       31.51      7.34 o 
  12  -3   9        0.64       -2.27     10.01 o 
  13  -3   9       13.05        4.81      6.94 o 
 -10  -2   9        3.00       -7.87      7.87 o 
  -9  -2   9       46.25       36.05      6.68 o 
  -8  -2   9      146.60      156.15      9.88 o 
  -7  -2   9      655.42      616.23     18.88 o 
  -6  -2   9        6.32        6.54     14.42 o 
  -5  -2   9     1785.70     1836.47     50.53 o 
  -4  -2   9      252.39      224.95     10.43 o 
  -3  -2   9        1.08        2.00      6.01 o 
  -2  -2   9     1015.86     1133.59     33.17 o 
  -1  -2   9     5373.71     5566.95     68.15 o 
   0  -2   9     1522.36     1655.19     34.51 o 
   1  -2   9     2648.06     2682.86     42.10 o 
   2  -2   9      401.67      387.71     11.91 o 
   3  -2   9      366.76      313.88      8.96 o 
   4  -2   9      320.52      330.88     10.30 o 
   5  -2   9      389.99      419.03     12.31 o 
   6  -2   9     1126.66     1142.52     32.92 o 
   7  -2   9      378.77      435.38     12.97 o 
   8  -2   9       15.23        5.74      8.14 o 
   9  -2   9      405.04      454.91     16.05 o 
  10  -2   9       95.84      101.62     10.95 o 
  11  -2   9       44.06       47.39      8.68 o 
  12  -2   9       14.59       11.35      5.74 o 
  13  -2   9        4.02        5.34      4.67 o 
 -10  -1   9       33.96       43.52      5.21 o 
  -9  -1   9       15.29       19.49      6.81 o 
  -8  -1   9      194.79      195.74     10.96 o 
  -7  -1   9      146.21      144.93     11.22 o 
  -6  -1   9      204.76      290.22     14.30 o 
  -5  -1   9      710.70      646.62     19.03 o 
  -4  -1   9      180.53      179.17     10.42 o 
  -3  -1   9      506.22      472.83     14.06 o 
  -2  -1   9      895.98     1091.80     32.21 o 
  -1  -1   9      101.91      203.95      8.28 o 
   0  -1   9      236.34      408.67     11.90 o 
   1  -1   9     6252.94     6396.96     66.47 o 
   2  -1   9      157.78      148.58      6.68 o 
   3  -1   9     7981.82     8880.90     77.96 o 
   4  -1   9     2369.75     2241.04     38.49 o 
   5  -1   9       75.95       86.53      5.61 o 
   6  -1   9      446.02      398.26     11.51 o 
   7  -1   9      366.77      391.49     12.84 o 
   8  -1   9      133.03      170.03     11.62 o 
   9  -1   9       35.86       41.65      8.54 o 
  10  -1   9       60.67       67.96      9.88 o 
  11  -1   9        0.68       -2.14      9.74 o 
  12  -1   9       63.45       69.16      7.61 o 
  13  -1   9        2.79        4.40      8.14 o 
 -10   0   9        0.77       -1.20      7.61 o 
  -9   0   9       31.77       26.17      6.81 o 
  -8   0   9       10.10       18.42      6.54 o 
  -7   0   9      319.14      292.40     13.64 o 
  -6   0   9        4.53        0.00     11.48 o 
  -5   0   9      202.29      199.49     12.43 o 
  -4   0   9      405.92      447.22     15.12 o 
  -3   0   9       20.55       29.90      7.21 o 
  -2   0   9     2819.06     2914.96     53.23 o 
  -1   0   9     1725.61     1784.31     39.14 o 
   0   0   9        4.67       14.95      4.81 o 
   1   0   9      417.23      628.60     17.67 o 
   2   0   9      838.70      961.08     23.76 o 
   3   0   9      210.47      212.12      7.08 o 
   4   0   9      248.92      202.94      7.09 o 
   5   0   9      181.60      159.28      7.62 o 
   6   0   9      708.40      822.46     23.99 o 
   7   0   9       10.37       23.09      7.07 o 
   8   0   9       92.67      106.56     10.68 o 
   9   0   9      123.00      116.46     11.09 o 
  10   0   9      110.24      131.15     11.35 o 
  11   0   9        3.17       -1.07     12.01 o 
  12   0   9        5.42        3.47      9.61 o 
  13   0   9        4.46        6.67      7.21 o 
 -10   1   9        6.65        2.27      7.34 o 
  -9   1   9      109.50       82.00      7.48 o 
  -8   1   9      182.14      205.08     11.62 o 
  -7   1   9        1.74        6.01      7.21 o 
  -6   1   9        0.02       -7.61     12.55 o 
  -5   1   9      847.45      939.42     28.16 o 
  -4   1   9       23.00       24.03      6.94 o 
  -3   1   9     1826.74     1691.95     44.93 o 
  -2   1   9      179.66      168.36      9.35 o 
  -1   1   9        3.02       35.10      6.54 o 
   0   1   9       17.21        0.67      9.48 o 
   1   1   9     7004.78     7552.80     73.55 o 
   2   1   9      886.00      765.07     22.29 o 
   3   1   9      683.06      694.34     18.37 o 
   4   1   9       16.19       15.08      4.14 o 
   5   1   9      188.73      157.28      7.75 o 
   6   1   9       89.22       84.40      6.94 o 
   7   1   9       60.98       80.38      8.41 o 
   8   1   9       14.77       16.42      8.28 o 
   9   1   9      646.54      723.10     20.22 o 
  10   1   9       34.80       33.37      8.68 o 
  11   1   9       76.45       73.57      8.68 o 
  12   1   9        4.32        3.60      6.27 o 
  13   1   9       12.54        4.81      7.88 o 
 -10   2   9        2.28        3.34      7.07 o 
  -9   2   9       37.43       43.12      6.54 o 
  -8   2   9        0.51        4.14     10.41 o 
  -7   2   9        3.84       11.75      7.07 o 
  -6   2   9      771.87      888.41     27.34 o 
  -5   2   9       80.60       88.80      9.75 o 
  -4   2   9      160.83      158.17     10.29 o 
  -3   2   9     2689.33     2759.51     57.35 o 
  -2   2   9        5.42        7.88      6.94 o 
  -1   2   9     1740.34     1816.85     42.65 o 
   0   2   9      589.19      488.97     14.74 o 
   1   2   9     2101.71     2279.96     40.89 o 
   2   2   9     1663.07     1479.83     31.45 o 
   3   2   9      422.47      390.45     12.05 o 
   4   2   9      610.71      697.77     18.76 o 
   5   2   9      283.42      320.37     10.16 o 
   6   2   9     1023.61     1098.34     29.27 o 
   7   2   9       68.94       77.58      8.95 o 
   8   2   9     1032.40     1092.47     34.50 o 
   9   2   9      220.98      257.10     12.96 o 
  10   2   9       82.96       97.74      9.61 o 
  11   2   9       32.21       44.32      7.61 o 
  12   2   9       52.48       62.22      6.94 o 
  13   2   9       18.95       16.29      4.81 o 
 -10   3   9       17.75        9.74      4.54 o 
  -9   3   9       19.15       18.55      6.14 o 
  -8   3   9      201.88      175.57     11.09 o 
  -7   3   9      163.94      152.96     11.49 o 
  -6   3   9      605.63      602.15     18.34 o 
  -5   3   9      517.19      544.75     18.20 o 
  -4   3   9      179.97      148.44     11.62 o 
  -3   3   9        1.30       15.08      6.54 o 
  -2   3   9     2204.68     2393.66     51.13 o 
  -1   3   9     1176.71     1253.80     36.58 o 
   0   3   9     3820.56     3600.13     56.91 o 
   1   3   9     1827.18     1917.16     39.99 o 
   2   3   9      324.51      377.62     11.37 o 
   3   3   9     3587.97     3865.67     55.74 o 
   4   3   9      698.49      750.81     20.38 o 
   5   3   9      554.98      477.73     15.27 o 
   6   3   9      172.23      185.31     10.82 o 
   7   3   9       23.05       31.24      7.21 o 
   8   3   9      737.33      718.15     21.71 o 
   9   3   9        7.09        0.00      7.61 o 
  10   3   9        5.97        9.74     12.28 o 
  11   3   9      110.16      119.26      9.88 o 
  12   3   9        1.12       -1.74      9.21 o 
  13   3   9        5.29        1.20      7.74 o 
 -10   4   9        6.47       -2.80      6.54 o 
  -9   4   9       58.26       74.37      6.54 o 
  -8   4   9        0.17        9.61     11.48 o 
  -7   4   9       10.68        8.94     12.28 o 
  -6   4   9      317.51      322.07     14.44 o 
  -5   4   9       64.95       72.37      9.61 o 
  -4   4   9        0.32       -4.67     12.81 o 
  -3   4   9      336.27      378.32     13.37 o 
  -2   4   9     2762.17     3257.51     62.00 o 
  -1   4   9     1684.92     1624.18     39.92 o 
   0   4   9      574.58      572.70     18.22 o 
   1   4   9      434.14      554.95     17.67 o 
   2   4   9      331.15      327.45     11.64 o 
   3   4   9     1698.00     1883.93     43.31 o 
   4   4   9      195.83      177.87      8.55 o 
   5   4   9     1872.56     1880.17     41.44 o 
   6   4   9      190.42      178.65     10.42 o 
   7   4   9      876.57      875.85     26.29 o 
   8   4   9      295.71      275.26     13.77 o 
   9   4   9       58.16       59.01      9.21 o 
  10   4   9      324.71      312.73     14.84 o 
  11   4   9      651.28      631.26     19.29 o 
  12   4   9        8.92        6.54      8.28 o 
  13   4   9       92.69       95.76      6.28 o 
  -9   5   9       80.71       68.77      7.21 o 
  -8   5   9       40.18       42.05      7.21 o 
  -7   5   9       36.56       32.44      7.61 o 
  -6   5   9        3.07       -7.07     11.88 o 
  -5   5   9      958.76      996.63     29.11 o 
  -4   5   9      872.06      929.22     28.56 o 
  -3   5   9      452.69      426.73     14.85 o 
  -2   5   9     5380.69     6174.41     87.38 o 
  -1   5   9      210.13      234.54     10.42 o 
   0   5   9      252.14      244.64     10.29 o 
   1   5   9     1133.10     1320.19     36.97 o 
   2   5   9       88.08       96.82      8.15 o 
   3   5   9      253.42      319.64     10.83 o 
   4   5   9     1230.49     1200.45     31.74 o 
   5   5   9      768.10      759.29     21.99 o 
   6   5   9      259.05      290.20     10.56 o 
   7   5   9      322.02      328.66     12.84 o 
   8   5   9       17.15       16.95      7.21 o 
   9   5   9       23.49       18.82      8.81 o 
  10   5   9      488.20      543.70     17.13 o 
  11   5   9       24.78       31.10      7.21 o 
  12   5   9       29.14       19.36      6.41 o 
  13   5   9        0.22        7.34      4.27 o 
  -9   6   9      187.14      167.31      8.29 o 
  -8   6   9      125.07      124.08      9.08 o 
  -7   6   9      118.92      124.88      9.22 o 
  -6   6   9        1.92       -5.74     12.68 o 
  -5   6   9       92.65       87.47     10.95 o 
  -4   6   9      599.91      615.15     19.55 o 
  -3   6   9     2004.51     2229.01     54.11 o 
  -2   6   9      234.32      313.54     12.70 o 
  -1   6   9        6.16        2.00     12.15 o 
   0   6   9     1029.92     1088.99     29.68 o 
   1   6   9      498.49      545.41     16.07 o 
   2   6   9     1150.95     1132.38     34.14 o 
   3   6   9       31.00        6.54     10.68 o 
   4   6   9       85.26       77.72      6.94 o 
   5   6   9        8.85       -1.47     10.68 o 
   6   6   9     1656.41     1645.43     39.20 o 
   7   6   9       85.74       71.44      8.01 o 
   8   6   9     1829.67     1910.76     49.73 o 
   9   6   9      863.71      865.08     25.48 o 
  10   6   9       38.74       36.45      8.28 o 
  11   6   9        7.73       12.28      7.21 o 
  12   6   9        1.46       -5.34      9.08 o 
  13   6   9        5.58        5.21      6.27 o 
  -9   7   9        5.25       -2.54      7.74 o 
  -8   7   9      108.96       85.61      7.48 o 
  -7   7   9       39.59       22.83      7.61 o 
  -6   7   9      121.33      133.02     10.02 o 
  -5   7   9       20.48       18.02      7.21 o 
  -4   7   9      656.07      674.25     19.96 o 
  -3   7   9      563.52      637.94     19.95 o 
  -2   7   9      204.75      222.88     11.22 o 
  -1   7   9      404.65      495.78     14.98 o 
   0   7   9      480.81      462.30     14.32 o 
   1   7   9      423.65      397.53     13.11 o 
   2   7   9      911.97      915.68     26.97 o 
   3   7   9     1331.38     1255.61     34.30 o 
   4   7   9      822.55      846.45     24.67 o 
   5   7   9      422.27      405.25     13.38 o 
   6   7   9        2.14       -2.67      9.88 o 
   7   7   9      344.60      317.45     12.84 o 
   8   7   9      224.04      231.58     11.89 o 
   9   7   9      604.21      583.66     17.81 o 
  10   7   9        0.49      -13.21     13.21 o 
  11   7   9       18.46       24.16      6.81 o 
  12   7   9        7.58        6.27      8.94 o 
  -8   8   9        0.29       -4.54      9.08 o 
  -7   8   9      285.71      264.70     11.36 o 
  -6   8   9       34.19       24.03      8.41 o 
  -5   8   9       18.00       25.63      8.14 o 
  -4   8   9       16.76        7.48      8.68 o 
  -3   8   9      556.28      686.08     21.69 o 
  -2   8   9       54.63       71.96      9.48 o 
  -1   8   9       27.28       41.52      7.88 o 
   0   8   9     1148.40     1151.61     32.24 o 
   1   8   9        0.20        3.20     11.48 o 
   2   8   9       30.42       31.10      6.81 o 
   3   8   9      398.91      364.93     11.91 o 
   4   8   9      766.55      706.80     21.18 o 
   5   8   9      879.77      939.21     27.09 o 
   6   8   9     1573.06     1600.53     41.05 o 
   7   8   9       53.55       64.35      7.74 o 
   8   8   9      619.47      555.05     18.08 o 
   9   8   9       81.75       93.07      8.68 o 
  10   8   9       15.45       16.55      6.14 o 
  11   8   9      164.08      183.83      9.49 o 
  12   8   9       17.70        8.01      9.21 o 
  -8   9   9       14.83       16.29      4.94 o 
  -7   9   9       57.51       50.60      6.94 o 
  -6   9   9      544.03      543.11     16.47 o 
  -5   9   9        8.82       10.01     10.01 o 
  -4   9   9       24.99       39.25      8.54 o 
  -3   9   9       15.38       19.22      7.74 o 
  -2   9   9       22.27       32.57      7.21 o 
  -1   9   9        3.17      -10.54     11.75 o 
   0   9   9      263.03      291.12     12.83 o 
   1   9   9      191.72      157.66     10.96 o 
   2   9   9      631.85      567.35     17.68 o 
   3   9   9      167.60      178.48     10.55 o 
   4   9   9        3.53        0.00     12.41 o 
   5   9   9      324.68      313.00     12.43 o 
   6   9   9     2137.99     1995.04     46.03 o 
   7   9   9      182.22      172.34     10.69 o 
   8   9   9      239.72      232.27     11.36 o 
   9   9   9       34.54       39.78      6.94 o 
  10   9   9       13.97       11.35      6.67 o 
  11   9   9       18.07       26.43      5.34 o 
  12   9   9       12.57        9.34      4.14 o 
  -7  10   9        8.70        1.87      8.94 o 
  -6  10   9      136.84      143.19      9.35 o 
  -5  10   9       19.11       22.69      8.28 o 
  -4  10   9      414.52      439.69     15.38 o 
  -3  10   9      322.44      371.28     15.38 o 
  -2  10   9       96.76       83.20      9.75 o 
  -1  10   9       51.40       58.08      8.54 o 
   0  10   9      240.21      250.31     13.50 o 
   1  10   9       16.43       17.35      6.94 o 
   2  10   9       12.56       17.35      6.54 o 
   3  10   9     1224.20     1291.47     38.83 o 
   4  10   9      406.93      390.32     14.18 o 
   5  10   9      255.64      227.08     11.90 o 
   6  10   9       92.74       63.70      8.01 o 
   7  10   9        0.72      -11.48     11.48 o 
   8  10   9      172.23      140.68      9.62 o 
   9  10   9       27.14       28.57      6.27 o 
  10  10   9       10.99        5.74      9.88 o 
  11  10   9        0.84        6.27      6.94 o 
  -7  11   9       14.02        4.00      7.48 o 
  -6  11   9       47.33       52.87      6.27 o 
  -5  11   9       51.90       55.67      8.14 o 
  -4  11   9      535.55      605.85     17.27 o 
  -3  11   9      165.50      176.07     12.02 o 
  -2  11   9        0.48       -9.61     12.01 o 
  -1  11   9       82.40       61.69      8.41 o 
   0  11   9      249.41      271.57     13.63 o 
   1  11   9       26.15       21.22      8.28 o 
   2  11   9       88.57      102.82      8.95 o 
   3  11   9       26.36       21.22      7.48 o 
   4  11   9      117.78       98.56      9.35 o 
   5  11   9       31.08       24.16      7.08 o 
   6  11   9       96.39       95.21      7.88 o 
   7  11   9      468.50      418.68     13.11 o 
   8  11   9       54.06       54.74      7.21 o 
   9  11   9       79.93       53.95      7.21 o 
  10  11   9        2.38        2.80      7.74 o 
  11  11   9       25.09       20.83      4.54 o 
  -6  12   9       97.62       92.96      6.14 o 
  -5  12   9        0.31        2.94      8.94 o 
  -4  12   9       96.08       88.01      8.28 o 
  -3  12   9      117.36      131.69     10.82 o 
  -2  12   9        0.73       -2.40     14.28 o 
  -1  12   9      239.39      245.77     12.70 o 
   0  12   9       46.05       51.53      9.61 o 
   1  12   9      485.35      446.67     16.46 o 
   2  12   9        4.87        8.94      6.67 o 
   3  12   9       88.04      119.51      9.75 o 
   4  12   9     1016.28      891.55     27.64 o 
   5  12   9       36.87       31.51      6.94 o 
   6  12   9      106.42      107.37      9.35 o 
   7  12   9       16.17       30.57      6.01 o 
   8  12   9      101.94      102.57      8.01 o 
   9  12   9       25.75       25.23      5.47 o 
  10  12   9       29.64       33.78      5.21 o 
  -5  13   9       51.05       42.19      5.74 o 
  -4  13   9       13.87       -2.94     11.21 o 
  -3  13   9       99.19      112.31      9.08 o 
  -2  13   9        6.27        9.34     12.55 o 
  -1  13   9       77.17       68.63      8.28 o 
   0  13   9       21.73       36.58      7.74 o 
   1  13   9       37.69       43.65      7.88 o 
   2  13   9      170.78      156.04     10.82 o 
   3  13   9       27.87       24.70      7.21 o 
   4  13   9      147.34      123.03      9.62 o 
   5  13   9      316.60      282.92     11.90 o 
   6  13   9       13.99       10.95      6.81 o 
   7  13   9        0.24       -8.28      9.08 o 
   8  13   9        5.02       -7.34      7.34 o 
   9  13   9        0.51       -1.60      6.67 o 
  -4  14   9       39.51       34.98      4.94 o 
  -3  14   9       38.26       48.60      6.41 o 
  -2  14   9        6.63       12.68      5.87 o 
  -1  14   9      241.77      302.87     12.56 o 
   0  14   9       52.94       69.96      7.61 o 
   1  14   9      182.49      183.84     11.09 o 
   2  14   9        6.69       -2.94      9.74 o 
   3  14   9        1.93       -5.47     10.14 o 
   4  14   9      112.44      116.59      8.68 o 
   5  14   9      195.72      177.45      9.49 o 
   6  14   9       12.88       12.01      5.61 o 
   7  14   9       45.97       51.00      5.07 o 
   8  14   9       84.57       73.05      5.88 o 
  -3  15   9        7.17        6.01      4.54 o 
  -2  15   9        2.29        9.48      4.40 o 
  -1  15   9        3.74        0.80      8.81 o 
   0  15   9        0.91       -3.34     10.01 o 
   1  15   9        0.15        8.14      4.94 o 
   2  15   9        0.83        0.80      9.88 o 
   3  15   9        2.80        8.54      5.47 o 
   4  15   9        4.31       -2.94     10.14 o 
   5  15   9       19.01       14.28      5.21 o 
   6  15   9        0.00        1.20      4.54 o 
   7  15   9      122.81      130.25      6.95 o 
   0  16   9       17.99       10.81      4.81 o 
   1  16   9       27.09       22.69      5.34 o 
   2  16   9       81.66      100.16      6.94 o 
   3  16   9       76.79       76.52      6.68 o 
   4  16   9       26.58       26.43      4.94 o 
  -1 -14  10        6.42       11.48      5.07 o 
   0 -14  10       55.45       66.76      6.81 o 
   1 -14  10       67.58       67.97      7.08 o 
   2 -14  10       19.13        8.41      9.21 o 
   3 -14  10       18.06       28.57      5.47 o 
   4 -14  10      110.10      117.68      7.61 o 
  -3 -13  10       40.66       28.30      6.01 o 
  -2 -13  10       17.92        3.07     11.48 o 
  -1 -13  10       57.18       53.94      7.48 o 
   0 -13  10        7.44       13.75      6.01 o 
   1 -13  10       33.83       31.64      6.14 o 
   2 -13  10        5.34       15.08      6.14 o 
   3 -13  10        8.04       12.15      6.14 o 
   4 -13  10       63.29       94.67      8.28 o 
   5 -13  10      228.63      274.55     10.69 o 
   6 -13  10       60.76       73.97      7.34 o 
  -4 -12  10       33.06       47.66      6.01 o 
  -3 -12  10        2.39        8.54      6.01 o 
  -2 -12  10       58.95       66.76      8.41 o 
  -1 -12  10        3.41       -8.94     10.81 o 
   0 -12  10      322.07      317.57     13.10 o 
   1 -12  10      111.23      112.05      9.22 o 
   2 -12  10       11.18       29.63      7.21 o 
   3 -12  10      205.44      236.12     11.22 o 
   4 -12  10       62.46       60.62      8.01 o 
   5 -12  10       23.87       20.69      6.54 o 
   6 -12  10      116.16      139.31      9.48 o 
   7 -12  10        0.49        8.94      5.21 o 
  -5 -11  10        1.79      -10.94     10.94 o 
  -4 -11  10      191.22      202.97     10.82 o 
  -3 -11  10        6.86        0.00     11.08 o 
  -2 -11  10      239.62      257.94     11.76 o 
  -1 -11  10        3.72        5.47      8.81 o 
   0 -11  10       64.11       48.73      7.74 o 
   1 -11  10        8.55        6.67     12.28 o 
   2 -11  10     1165.76     1292.69     34.79 o 
   3 -11  10       23.41       24.29      7.74 o 
   4 -11  10       74.48       59.55      9.88 o 
   5 -11  10       80.11       88.26      8.55 o 
   6 -11  10       22.10       29.37      8.14 o 
   7 -11  10       66.46      100.68      9.21 o 
   8 -11  10      111.07      138.78      8.41 o 
   9 -11  10        6.03       13.08      4.94 o 
  -6 -10  10       12.71        8.41      9.88 o 
  -5 -10  10       26.70       30.04      7.48 o 
  -4 -10  10      130.07      125.96      9.48 o 
  -3 -10  10      167.14      192.64     11.22 o 
  -2 -10  10        4.37        8.14      6.94 o 
  -1 -10  10      101.73       91.21      9.21 o 
   0 -10  10      206.54      219.67     11.49 o 
   1 -10  10      189.93      228.07     11.49 o 
   2 -10  10      176.55      195.99     11.49 o 
   3 -10  10      197.16      273.50     12.69 o 
   4 -10  10        1.50        3.47     10.41 o 
   5 -10  10       73.82       89.33      9.35 o 
   6 -10  10       93.96      104.29      9.08 o 
   7 -10  10       49.27       66.09      8.54 o 
   8 -10  10       12.33        1.87     12.28 o 
   9 -10  10       34.78       41.65      6.54 o 
  -7  -9  10      113.25      112.07      7.48 o 
  -6  -9  10      281.30      357.77     12.97 o 
  -5  -9  10       15.79       33.50      6.54 o 
  -4  -9  10      512.59      533.23     17.53 o 
  -3  -9  10       51.23       67.82      9.75 o 
  -2  -9  10        7.43       14.55      6.01 o 
  -1  -9  10      867.59      930.94     27.08 o 
   0  -9  10      176.50      171.94     11.49 o 
   1  -9  10        1.74      -12.41     12.41 o 
   2  -9  10       29.36       15.89      7.88 o 
   3  -9  10      437.91      515.06     17.12 o 
   4  -9  10       39.50       28.97      8.14 o 
   5  -9  10        2.30        9.48     10.68 o 
   6  -9  10        2.10        7.21     10.81 o 
   7  -9  10        5.01       -1.20      6.94 o 
   8  -9  10      131.14      132.37      9.75 o 
   9  -9  10        2.72        3.60     10.81 o 
  10  -9  10       14.81       18.42      5.21 o 
  -8  -8  10       28.18       37.65      5.47 o 
  -7  -8  10        8.75        8.14      8.94 o 
  -6  -8  10      244.27      256.22     12.70 o 
  -5  -8  10        0.14       -7.07     13.08 o 
  -4  -8  10       82.64       88.80      9.88 o 
  -3  -8  10      309.34      294.25     13.77 o 
  -2  -8  10       36.81       36.44      8.54 o 
  -1  -8  10      724.81      693.91     22.11 o 
   0  -8  10      716.35      828.14     25.72 o 
   1  -8  10      470.09      482.91     15.25 o 
   2  -8  10      100.33       91.21      8.55 o 
   3  -8  10     1092.54     1171.72     31.95 o 
   4  -8  10        5.49       14.68      6.81 o 
   5  -8  10       80.12       59.42      9.35 o 
   6  -8  10       42.11       42.45      8.54 o 
   7  -8  10       23.48       32.84      8.54 o 
   8  -8  10      160.31      201.58     11.76 o 
   9  -8  10      125.27      132.10     10.42 o 
  10  -8  10        0.57       -8.81      8.81 o 
  11  -8  10       27.71       29.90      4.94 o 
  -8  -7  10       16.94       22.03      6.01 o 
  -7  -7  10       13.21        8.41     12.01 o 
  -6  -7  10        1.58        0.00     12.68 o 
  -5  -7  10       11.30       15.08      7.47 o 
  -4  -7  10      626.59      602.34     19.02 o 
  -3  -7  10      263.24      231.09     12.43 o 
  -2  -7  10      561.78      545.52     17.80 o 
  -1  -7  10      748.87      765.32     22.25 o 
   0  -7  10      159.06      129.04      9.48 o 
   1  -7  10        9.95       21.49      6.14 o 
   2  -7  10      111.29      109.11      8.95 o 
   3  -7  10      178.88      165.40     10.15 o 
   4  -7  10      429.64      430.24     13.91 o 
   5  -7  10      271.49      253.56     12.30 o 
   6  -7  10       18.76       37.91      8.28 o 
   7  -7  10       39.08       35.91      8.68 o 
   8  -7  10      176.63      179.96     12.42 o 
   9  -7  10      140.19      165.63     11.62 o 
  10  -7  10        2.70        1.87     10.28 o 
  11  -7  10        2.79       14.28      4.81 o 
  -8  -6  10       68.04       66.10      7.61 o 
  -7  -6  10      190.10      180.38     11.22 o 
  -6  -6  10      751.34      807.83     24.66 o 
  -5  -6  10      240.73      212.62     13.10 o 
  -4  -6  10      180.76      225.65     12.69 o 
  -3  -6  10      204.20      173.03     12.16 o 
  -2  -6  10       61.57       57.81      7.88 o 
  -1  -6  10        2.98        8.41      9.34 o 
   0  -6  10      158.04      152.56      8.82 o 
   1  -6  10      734.81      774.76     22.92 o 
   2  -6  10      489.27      500.55     14.86 o 
   3  -6  10        1.68        0.93     10.41 o 
   4  -6  10      209.74      239.06     11.89 o 
   5  -6  10       41.87       38.98      8.41 o 
   6  -6  10      446.36      463.98     15.92 o 
   7  -6  10      206.28      278.46     12.43 o 
   8  -6  10      236.30      269.15     12.83 o 
   9  -6  10       20.14       19.22      6.81 o 
  10  -6  10        8.24       -1.07     10.68 o 
  11  -6  10        4.95        4.81      5.61 o 
  12  -6  10       13.89       18.29      4.14 o 
  -9  -5  10       25.18       23.90      5.07 o 
  -8  -5  10       19.87       -0.80     10.95 o 
  -7  -5  10        2.82       13.08      6.54 o 
  -6  -5  10      583.73      606.91     19.15 o 
  -5  -5  10      176.74      170.47     12.02 o 
  -4  -5  10     1388.55     1460.16     39.66 o 
  -3  -5  10      251.06      220.66     13.10 o 
  -2  -5  10       13.33        4.40      6.54 o 
  -1  -5  10       11.86        8.81      4.94 o 
   0  -5  10      112.22      107.65      7.35 o 
   1  -5  10      273.38      209.61      9.63 o 
   2  -5  10      102.17      100.56      7.75 o 
   3  -5  10      831.46      854.91     24.41 o 
   4  -5  10      168.88      165.53      8.68 o 
   5  -5  10      605.02      617.22     18.75 o 
   6  -5  10      861.08      974.05     29.37 o 
   7  -5  10        4.42       13.21      6.67 o 
   8  -5  10       40.13       51.26      8.14 o 
   9  -5  10      171.00      228.85     11.76 o 
  10  -5  10        6.17        0.00     11.35 o 
  11  -5  10        0.37        4.27      9.48 o 
  12  -5  10        4.78        6.81      7.47 o 
  -9  -4  10      345.52      341.13     10.57 o 
  -8  -4  10       33.01       35.91      6.27 o 
  -7  -4  10      104.73      119.93     10.15 o 
  -6  -4  10        9.82        9.08      7.74 o 
  -5  -4  10      371.04      387.03     16.18 o 
  -4  -4  10       12.95        3.74     13.88 o 
  -3  -4  10     2468.21     2575.03     57.08 o 
  -2  -4  10      378.81      411.70     13.64 o 
  -1  -4  10      285.92      348.13     12.17 o 
   0  -4  10      554.62      611.54     18.88 o 
   1  -4  10       66.53       70.90      6.41 o 
   2  -4  10      107.21      151.45      7.88 o 
   3  -4  10       11.04       -0.80     10.01 o 
   4  -4  10      550.86      620.34     17.81 o 
   5  -4  10       96.15      116.45      7.88 o 
   6  -4  10      147.00      114.48      8.55 o 
   7  -4  10       50.96       63.95      7.48 o 
   8  -4  10      212.80      231.57     12.69 o 
   9  -4  10       11.11        6.01     12.15 o 
  10  -4  10       31.06        7.61     13.08 o 
  11  -4  10        1.32       -2.80      8.41 o 
  12  -4  10        6.54       10.68      4.94 o 
  -9  -3  10       57.97       75.17      6.54 o 
  -8  -3  10       14.81        2.80     10.28 o 
  -7  -3  10       47.78       49.66      8.01 o 
  -6  -3  10        1.03        6.54     11.61 o 
  -5  -3  10        5.68       -5.34     13.35 o 
  -4  -3  10       10.81        7.47     12.55 o 
  -3  -3  10      194.13      204.03     11.22 o 
  -2  -3  10        4.40        8.01     11.08 o 
  -1  -3  10      363.63      301.48     10.70 o 
   0  -3  10       85.89       60.36      5.61 o 
   1  -3  10      717.01      735.54     21.98 o 
   2  -3  10       54.69       60.75      5.61 o 
   3  -3  10      205.99      277.83      9.35 o 
   4  -3  10      130.74      153.34      7.61 o 
   5  -3  10       57.72       75.84      6.68 o 
   6  -3  10     1039.89     1135.05     33.70 o 
   7  -3  10      491.85      572.65     16.59 o 
   8  -3  10       25.04       49.79      9.21 o 
   9  -3  10      244.65      268.49     13.63 o 
  10  -3  10      659.00      733.73     23.04 o 
  11  -3  10       21.33       21.09      7.07 o 
  12  -3  10       38.49       42.85      5.74 o 
  13  -3  10       73.27       76.25      5.34 o 
  -9  -2  10       65.30       65.03      6.14 o 
  -8  -2  10        2.45        4.81      9.48 o 
  -7  -2  10       48.72       50.07      8.14 o 
  -6  -2  10      271.26      309.83     14.17 o 
  -5  -2  10     1692.78     1681.07     49.69 o 
  -4  -2  10        3.03        2.54     11.35 o 
  -3  -2  10      666.66      769.65     24.65 o 
  -2  -2  10      389.35      366.80     12.84 o 
  -1  -2  10      945.33      887.88     25.50 o 
   0  -2  10      135.33      168.85      7.75 o 
   1  -2  10       10.30        0.00      5.07 o 
   2  -2  10      193.25      210.74      7.88 o 
   3  -2  10     1639.21     1720.25     35.46 o 
   4  -2  10       28.29       41.52      5.07 o 
   5  -2  10        0.85        2.40      8.68 o 
   6  -2  10        4.16       -4.40      8.68 o 
   7  -2  10      353.23      390.90     13.37 o 
   8  -2  10      114.31       98.56     10.42 o 
   9  -2  10      855.13      978.34     28.96 o 
  10  -2  10      286.88      279.92     12.97 o 
  11  -2  10        2.37       -2.14     10.54 o 
  12  -2  10       14.27       27.50      5.34 o 
  13  -2  10       26.33       37.38      4.81 o 
  -9  -1  10       69.17       85.59      6.94 o 
  -8  -1  10       99.53      102.16      8.55 o 
  -7  -1  10      660.45      692.75     21.16 o 
  -6  -1  10       41.23       17.89      8.94 o 
  -5  -1  10      170.91      178.61     11.89 o 
  -4  -1  10        2.18       34.17      6.27 o 
  -3  -1  10      497.57      506.20     15.93 o 
  -2  -1  10      815.32      895.16     27.89 o 
  -1  -1  10      331.41      296.23     10.57 o 
   0  -1  10      819.78      934.76     24.95 o 
   1  -1  10     1273.24     1371.40     31.75 o 
   2  -1  10       68.22       70.77      5.74 o 
   3  -1  10      100.75      111.52      6.41 o 
   4  -1  10      237.16      305.29      9.62 o 
   5  -1  10        3.43        6.01      4.54 o 
   6  -1  10      588.23      629.70     19.02 o 
   7  -1  10       62.82       71.30      8.14 o 
   8  -1  10      710.63      880.00     26.80 o 
   9  -1  10      223.13      235.46     13.76 o 
  10  -1  10      185.18      219.78     13.23 o 
  11  -1  10        2.62       -5.34     10.68 o 
  12  -1  10       18.70       11.88      6.41 o 
  13  -1  10       29.61       45.92      5.21 o 
  -9   0  10       17.17       20.96      4.94 o 
  -8   0  10       38.43       40.85      7.61 o 
  -7   0  10      114.82       97.49     10.42 o 
  -6   0  10        3.59        2.54     14.01 o 
  -5   0  10       25.62       42.58      9.08 o 
  -4   0  10      197.74      208.31     11.36 o 
  -3   0  10       80.70       79.99      8.15 o 
  -2   0  10      233.56      248.60     11.23 o 
  -1   0  10      418.44      518.79     16.19 o 
   0   0  10       14.42        8.94      5.21 o 
   1   0  10      796.58      733.40     20.66 o 
   2   0  10      718.58      670.84     19.71 o 
   3   0  10      410.21      500.22     14.72 o 
   4   0  10      162.21      177.16      8.02 o 
   5   0  10      251.61      286.19      9.49 o 
   6   0  10      812.64      919.78     25.88 o 
   7   0  10      735.86      832.93     23.59 o 
   8   0  10     1616.61     1894.58     50.49 o 
   9   0  10       98.48       89.34     10.02 o 
  10   0  10        3.79       17.35      7.47 o 
  11   0  10       12.40        8.54      6.41 o 
  12   0  10        2.58       -2.40      8.14 o 
  13   0  10        1.78       -2.27      7.34 o 
  -9   1  10        0.47       -4.14      8.94 o 
  -8   1  10       53.72       53.40      7.48 o 
  -7   1  10      349.84      365.99     14.84 o 
  -6   1  10       16.97       18.82      7.48 o 
  -5   1  10      164.94      183.42     12.69 o 
  -4   1  10      445.03      439.12     16.06 o 
  -3   1  10     1108.11     1252.69     35.32 o 
  -2   1  10      843.41      913.71     28.97 o 
  -1   1  10      212.96      230.14     10.42 o 
   0   1  10      712.58      789.53     22.52 o 
   1   1  10      672.22      726.13     20.64 o 
   2   1  10       36.30       31.64      4.67 o 
   3   1  10     2070.63     2258.76     39.21 o 
   4   1  10       26.59       24.70      4.54 o 
   5   1  10       36.03       59.54      5.87 o 
   6   1  10      118.47      129.82      7.75 o 
   7   1  10      356.12      379.95     12.71 o 
   8   1  10      259.89      327.47     14.84 o 
   9   1  10      287.17      292.48     13.90 o 
  10   1  10        0.10        6.27     11.35 o 
  11   1  10       29.51       46.86      6.41 o 
  12   1  10       25.94       22.56      6.67 o 
  13   1  10      102.64      111.12      6.68 o 
  -9   2  10        0.10        4.00      4.67 o 
  -8   2  10      211.50      217.68     10.02 o 
  -7   2  10       29.84       50.86      7.74 o 
  -6   2  10      571.15      547.68     18.47 o 
  -5   2  10      209.70      245.73     12.56 o 
  -4   2  10        0.27        2.40     12.28 o 
  -3   2  10      575.81      679.03     19.95 o 
  -2   2  10       16.45       -6.67     12.15 o 
  -1   2  10        6.42        8.01     10.68 o 
   0   2  10      692.78      648.26     19.17 o 
   1   2  10      234.89      328.56     10.29 o 
   2   2  10      967.13      977.00     28.34 o 
   3   2  10     1655.00     1906.58     37.49 o 
   4   2  10     2093.98     2129.40     39.61 o 
   5   2  10       49.29       43.79      5.21 o 
   6   2  10      752.90      876.70     26.27 o 
   7   2  10       51.14       60.21      8.01 o 
   8   2  10      557.92      615.02     20.08 o 
   9   2  10      252.60      269.97     14.30 o 
  10   2  10       42.87       36.85      8.54 o 
  11   2  10      166.81      167.79     10.42 o 
  12   2  10       54.43       39.39      5.87 o 
  13   2  10        2.28       10.01      3.87 o 
  -9   3  10       31.76       38.45      5.61 o 
  -8   3  10       13.31       14.95      6.14 o 
  -7   3  10        7.06        2.14      7.47 o 
  -6   3  10      241.79      224.12     13.10 o 
  -5   3  10      379.98      433.06     16.18 o 
  -4   3  10     3887.48     4333.57     76.72 o 
  -3   3  10      463.34      579.56     17.80 o 
  -2   3  10      903.69     1005.06     28.18 o 
  -1   3  10        2.71      -10.68     11.75 o 
   0   3  10        9.44        6.41     10.95 o 
   1   3  10     1104.06     1202.15     34.14 o 
   2   3  10      871.79     1061.69     28.59 o 
   3   3  10       67.09       55.41      6.28 o 
   4   3  10        8.99       12.01      4.94 o 
   5   3  10      411.34      374.63     10.84 o 
   6   3  10      758.83      862.22     24.93 o 
   7   3  10      435.58      490.49     16.19 o 
   8   3  10      405.32      414.53     15.92 o 
   9   3  10       51.84       39.79      9.35 o 
  10   3  10      113.61      101.77     10.95 o 
  11   3  10      111.33      100.83      9.48 o 
  12   3  10        5.28        8.01      5.61 o 
  13   3  10       16.85       12.55      4.41 o 
  -9   4  10       12.66       17.49      4.67 o 
  -8   4  10      120.80       99.37      7.48 o 
  -7   4  10      486.96      465.30     15.52 o 
  -6   4  10      249.11      302.58     13.90 o 
  -5   4  10       34.31       39.11      8.54 o 
  -4   4  10       42.17       61.41      9.88 o 
  -3   4  10       74.85       83.86      9.61 o 
  -2   4  10      493.27      507.15     15.53 o 
  -1   4  10      926.05     1016.82     28.72 o 
   0   4  10      302.38      337.10     12.44 o 
   1   4  10     2730.48     3060.13     56.85 o 
   2   4  10     1964.10     2242.19     50.11 o 
   3   4  10      536.40      562.02     16.47 o 
   4   4  10     2957.94     3061.02     59.35 o 
   5   4  10      584.31      612.05     17.95 o 
   6   4  10      438.22      440.48     15.79 o 
   7   4  10        0.24       -3.87     12.95 o 
   8   4  10      103.47       95.08     12.02 o 
   9   4  10       12.12        6.54      7.88 o 
  10   4  10      195.85      201.75     13.49 o 
  11   4  10       90.34      101.89      9.35 o 
  12   4  10        9.81       12.28      5.34 o 
  13   4  10      211.40      220.28      7.89 o 
  -9   5  10       32.18       28.44      5.21 o 
  -8   5  10       16.86       25.10      6.14 o 
  -7   5  10       21.22       23.49      6.81 o 
  -6   5  10      744.62      801.18     22.78 o 
  -5   5  10       68.64       72.50      9.61 o 
  -4   5  10      378.73      383.84     15.92 o 
  -3   5  10     2785.83     3187.68     65.04 o 
  -2   5  10     1667.58     1735.14     44.59 o 
  -1   5  10        9.70       -3.07     12.28 o 
   0   5  10      109.64      138.10      9.22 o 
   1   5  10     2515.79     2895.19     57.44 o 
   2   5  10      181.78      248.66     11.22 o 
   3   5  10     2483.39     2962.66     58.37 o 
   4   5  10        2.79        2.80     10.14 o 
   5   5  10       10.68        8.54      5.47 o 
   6   5  10     1298.24     1218.93     35.49 o 
   7   5  10      650.61      633.02     19.69 o 
   8   5  10       41.76       30.44      8.81 o 
   9   5  10      270.67      252.62     14.30 o 
  10   5  10       84.04       76.51      9.75 o 
  11   5  10      207.78      202.98     10.96 o 
  12   5  10      242.70      237.66      9.76 o 
  13   5  10        0.58        1.47      6.27 o 
  -9   6  10      140.83      130.93      6.41 o 
  -8   6  10       87.34       78.66      6.94 o 
  -7   6  10       61.86       57.95      8.14 o 
  -6   6  10      306.32      301.61     12.97 o 
  -5   6  10       29.67       33.37      8.28 o 
  -4   6  10       25.67       39.38      9.88 o 
  -3   6  10      734.88      810.57     24.79 o 
  -2   6  10       51.24       77.57      8.68 o 
  -1   6  10      155.65      174.87      9.75 o 
   0   6  10      370.41      420.79     14.04 o 
   1   6  10       30.36       35.38      7.34 o 
   2   6  10        0.80        9.48      6.27 o 
   3   6  10        0.70        7.87      9.88 o 
   4   6  10      364.41      406.47     12.44 o 
   5   6  10     1332.91     1386.09     36.17 o 
   6   6  10       21.76       34.97      6.27 o 
   7   6  10       20.92       34.31      7.21 o 
   8   6  10       13.65       19.49      6.94 o 
   9   6  10       41.10       42.05      8.41 o 
  10   6  10        2.39        2.27     13.61 o 
  11   6  10      261.45      258.11     11.63 o 
  12   6  10       12.54       22.56      4.94 o 
  -8   7  10        1.48        0.00      8.01 o 
  -7   7  10        7.83       14.02      6.67 o 
  -6   7  10      390.48      374.91     14.18 o 
  -5   7  10      183.25      179.29     11.49 o 
  -4   7  10        8.06        6.14     13.48 o 
  -3   7  10      463.89      506.71     17.80 o 
  -2   7  10      195.42      206.97     12.56 o 
  -1   7  10       24.64       33.51      6.94 o 
   0   7  10      396.15      422.97     14.45 o 
   1   7  10       56.54       66.09      7.74 o 
   2   7  10       39.83       51.53      8.54 o 
   3   7  10      339.88      322.82     11.90 o 
   4   7  10       40.65       44.59      6.54 o 
   5   7  10      138.41      127.56      8.01 o 
   6   7  10        4.75        6.41      8.28 o 
   7   7  10      898.61      778.24     23.47 o 
   8   7  10       20.89       32.30      7.48 o 
   9   7  10      291.41      295.43     13.90 o 
  10   7  10       16.06       14.95      6.41 o 
  11   7  10        0.36        4.54     10.01 o 
  12   7  10        1.40        0.67      7.07 o 
  -8   8  10       25.90       19.22      4.67 o 
  -7   8  10       71.22       54.61      7.34 o 
  -6   8  10       64.49       52.34      7.48 o 
  -5   8  10       75.20       61.96      8.68 o 
  -4   8  10       12.87       16.69      8.41 o 
  -3   8  10        6.13       14.01     15.22 o 
  -2   8  10       21.50       19.22      7.21 o 
  -1   8  10       48.86       56.74      8.41 o 
   0   8  10        5.29      -11.61     11.61 o 
   1   8  10      283.36      311.47     12.83 o 
   2   8  10     1362.35     1239.57     34.02 o 
   3   8  10        1.95        1.07     12.28 o 
   4   8  10       21.85       26.16      6.81 o 
   5   8  10       71.39       65.83      7.48 o 
   6   8  10       42.15       39.52      7.48 o 
   7   8  10      154.67      138.39      9.75 o 
   8   8  10      277.46      282.97     12.43 o 
   9   8  10       38.38       36.98      6.14 o 
  10   8  10       12.84       11.88      5.87 o 
  11   8  10       37.65       50.06      7.21 o 
  12   8  10       10.74       15.22      4.54 o 
  -7   9  10       73.28       59.96      6.94 o 
  -6   9  10        0.27        0.00     10.94 o 
  -5   9  10        1.60        1.07     10.14 o 
  -4   9  10        1.46      -13.75     13.75 o 
  -3   9  10       47.19       58.74      8.81 o 
  -2   9  10      531.99      560.29     18.34 o 
  -1   9  10      628.99      661.96     20.76 o 
   0   9  10     1614.02     1674.17     47.39 o 
   1   9  10        0.85        9.61     12.01 o 
   2   9  10       13.96       14.68      7.88 o 
   3   9  10      118.78      120.47      9.62 o 
   4   9  10      838.94      860.20     25.21 o 
   5   9  10        2.52       -0.93     10.81 o 
   6   9  10       33.00       29.37      5.87 o 
   7   9  10        2.65       -3.87      9.61 o 
   8   9  10        5.72        6.81      8.81 o 
   9   9  10        3.55        3.74      5.61 o 
  10   9  10      146.32      139.86      8.95 o 
  11   9  10       30.59       25.10      6.27 o 
  -7  10  10        2.86       -6.54      7.07 o 
  -6  10  10       16.13       19.36      5.74 o 
  -5  10  10       35.41       27.10      7.21 o 
  -4  10  10       21.01        4.27     12.81 o 
  -3  10  10      212.25      253.35     13.23 o 
  -2  10  10        6.93        9.61     13.35 o 
  -1  10  10       61.80       80.64      9.75 o 
   0  10  10      106.52       76.66     11.08 o 
   1  10  10       17.25       -2.54     12.41 o 
   2  10  10       35.98       56.74      8.14 o 
   3  10  10      115.33      118.60      9.75 o 
   4  10  10      183.62      169.27     10.29 o 
   5  10  10      163.21      164.04     10.15 o 
   6  10  10        0.06       -9.74      9.74 o 
   7  10  10        8.16        8.54      9.48 o 
   8  10  10       60.35       59.68      6.28 o 
   9  10  10       75.43       53.68      6.68 o 
  10  10  10       45.85       66.49      6.94 o 
  11  10  10      116.98      113.81      6.95 o 
  -6  11  10        0.26        4.00      7.47 o 
  -5  11  10      268.31      230.60      9.89 o 
  -4  11  10      288.56      316.57     13.24 o 
  -3  11  10       45.56       68.62      8.81 o 
  -2  11  10      527.04      539.67     17.27 o 
  -1  11  10      105.24      129.41     10.68 o 
   0  11  10      194.15      214.84     12.16 o 
   1  11  10       60.80       51.54      8.54 o 
   2  11  10      889.79      800.70     23.20 o 
   3  11  10       17.31        2.14      7.61 o 
   4  11  10      589.89      519.35     15.66 o 
   5  11  10       30.85       27.10      7.08 o 
   6  11  10       16.00       18.02      5.74 o 
   7  11  10        3.56       -0.93      8.94 o 
   8  11  10        1.68       -1.60      9.21 o 
   9  11  10      173.11      155.39      8.82 o 
  10  11  10        5.63        3.20      7.74 o 
  -5  12  10       32.97       26.83      5.47 o 
  -4  12  10       79.97       77.98      7.88 o 
  -3  12  10       53.12       68.89      8.54 o 
  -2  12  10      102.70      117.65      9.75 o 
  -1  12  10       11.14       28.43      7.61 o 
   0  12  10        4.52        1.20     12.55 o 
   1  12  10       15.56       24.56      8.14 o 
   2  12  10      173.76      194.51     11.22 o 
   3  12  10       77.45       90.26      9.61 o 
   4  12  10       70.52       54.34      8.01 o 
   5  12  10        0.01       -6.67     11.35 o 
   6  12  10      657.95      618.05     19.82 o 
   7  12  10        8.75        8.01      9.61 o 
   8  12  10      259.26      242.62      9.49 o 
   9  12  10        0.05       -7.47      7.47 o 
  10  12  10        0.02       -1.07      4.14 o 
  -4  13  10       69.35       56.48      6.14 o 
  -3  13  10        0.03       -2.40      6.27 o 
  -2  13  10        7.75       12.01      6.41 o 
  -1  13  10        3.28        0.00     10.54 o 
   0  13  10      179.10      164.33     10.15 o 
   1  13  10       45.06       51.40      7.48 o 
   2  13  10      540.05      480.44     15.80 o 
   3  13  10        2.20        4.94     10.94 o 
   4  13  10      134.04      128.63      9.35 o 
   5  13  10      102.40       95.09      7.75 o 
   6  13  10       12.37        5.61      5.61 o 
   7  13  10       13.56       -2.14      8.41 o 
   8  13  10       77.62       68.77      6.14 o 
   9  13  10        7.20        3.47      6.41 o 
  -3  14  10       36.81       31.51      5.21 o 
  -2  14  10        1.07       -6.54      9.34 o 
  -1  14  10       15.93       17.49      5.87 o 
   0  14  10        4.31      -10.28     10.28 o 
   1  14  10       23.83       27.37      7.34 o 
   2  14  10        0.56       -8.28      9.21 o 
   3  14  10       25.78       28.57      6.01 o 
   4  14  10      111.64       89.62      8.15 o 
   5  14  10        8.28        6.67      5.21 o 
   6  14  10       21.09       18.82      5.21 o 
   7  14  10        7.37        9.08      4.00 o 
  -2  15  10       69.51       64.50      5.61 o 
  -1  15  10       73.02       76.78      6.14 o 
   0  15  10       47.77       48.73      6.41 o 
   1  15  10       14.16       10.95      5.47 o 
   2  15  10       48.28       39.92      6.68 o 
   3  15  10        5.35        1.47      8.54 o 
   4  15  10       55.37       38.45      6.01 o 
   5  15  10       18.15        6.54      7.07 o 
   6  15  10        3.17        4.67      6.14 o 
   2  16  10       60.95       67.83      5.88 o 
   3  16  10       39.20       42.59      5.87 o 
  -2 -13  11        8.87       15.48      4.94 o 
  -1 -13  11       82.76      108.97      7.61 o 
   0 -13  11        2.77        1.47      8.14 o 
   1 -13  11       21.05       23.63      6.14 o 
   2 -13  11        7.00        0.00      9.21 o 
   3 -13  11      134.23      142.14      8.28 o 
   4 -13  11        0.21        2.14      9.21 o 
   5 -13  11       12.10       15.48      5.87 o 
  -3 -12  11        6.58        1.47      9.21 o 
  -2 -12  11        3.42       -3.20     10.41 o 
  -1 -12  11       20.00       19.22      6.14 o 
   0 -12  11       10.34        6.41     11.75 o 
   1 -12  11       92.02      102.03      8.28 o 
   2 -12  11       87.06       73.71      8.28 o 
   3 -12  11       60.17       85.99      7.34 o 
   4 -12  11        0.31       -1.74      6.14 o 
   5 -12  11       99.05      119.26      8.28 o 
   6 -12  11       20.66       32.04      6.01 o 
   7 -12  11        3.10        8.14      4.94 o 
  -5 -11  11        4.41        7.34      8.54 o 
  -4 -11  11        0.09       -9.21      9.21 o 
  -3 -11  11       93.11      110.98      8.68 o 
  -2 -11  11       66.32       89.33      8.68 o 
  -1 -11  11      239.07      288.42     12.16 o 
   0 -11  11        6.98       -4.14     11.35 o 
   1 -11  11        3.05       -2.14     10.41 o 
   2 -11  11       94.12       91.74      8.28 o 
   3 -11  11        0.55       -7.21     11.35 o 
   4 -11  11        0.44        8.14     10.14 o 
   5 -11  11       69.85       77.44      7.88 o 
   6 -11  11       10.78       17.22      5.47 o 
   7 -11  11        0.41        6.54      8.94 o 
   8 -11  11        5.20        7.21      5.21 o 
  -5 -10  11      107.78      132.76      8.55 o 
  -4 -10  11      401.68      420.90     13.78 o 
  -3 -10  11       75.92       82.12      8.15 o 
  -2 -10  11       36.31       28.17      7.61 o 
  -1 -10  11       70.01       68.76      7.74 o 
   0 -10  11       23.30       32.30      6.67 o 
   1 -10  11      101.67       98.56      8.95 o 
   2 -10  11        9.98       12.28      6.67 o 
   3 -10  11       73.04       85.59      8.95 o 
   4 -10  11       14.70        8.81     12.15 o 
   5 -10  11        8.60        6.54     10.81 o 
   6 -10  11        1.51       -5.21     10.41 o 
   7 -10  11        4.72       -7.74      9.61 o 
   8 -10  11       12.19       18.42      5.87 o 
   9 -10  11       35.14       27.77      5.61 o 
  -6  -9  11       18.01       25.63      6.54 o 
  -5  -9  11       82.94      102.16      9.35 o 
  -4  -9  11       29.69       35.91      7.34 o 
  -3  -9  11        1.39       10.14     12.41 o 
  -2  -9  11        7.18        3.47      7.07 o 
  -1  -9  11      124.78      131.02     10.55 o 
   0  -9  11       32.52       43.65      8.01 o 
   1  -9  11      225.21      212.47     11.49 o 
   2  -9  11       38.09       55.94      8.01 o 
   3  -9  11      233.94      246.83     12.56 o 
   4  -9  11       42.30       40.99      8.01 o 
   5  -9  11        0.12      -11.48     12.55 o 
   6  -9  11        6.33        8.01     10.28 o 
   7  -9  11        3.66        6.54      6.54 o 
   8  -9  11       52.73       75.03      7.88 o 
   9  -9  11       17.93       16.95      5.61 o 
  10  -9  11        5.38        5.74      4.54 o 
  -7  -8  11      290.30      365.52     11.23 o 
  -6  -8  11        1.25        7.87      9.61 o 
  -5  -8  11       21.73       36.31      7.48 o 
  -4  -8  11      104.82       84.94      9.35 o 
  -3  -8  11        4.68       12.15      7.21 o 
  -2  -8  11      106.21       91.88      9.75 o 
  -1  -8  11       26.18       47.79      8.41 o 
   0  -8  11       35.63       28.84      8.14 o 
   1  -8  11        6.66       19.22      6.81 o 
   2  -8  11      488.46      592.54     16.86 o 
   3  -8  11       50.97       57.41      7.88 o 
   4  -8  11      223.05      252.16     11.36 o 
   5  -8  11       22.07       23.09      6.94 o 
   6  -8  11       19.38       21.22      7.07 o 
   7  -8  11       19.09       11.61     12.81 o 
   8  -8  11        8.92       12.01      7.61 o 
   9  -8  11        1.27        3.87      9.61 o 
  10  -8  11        1.20        0.00      8.54 o 
  -7  -7  11        2.09       -8.14      9.61 o 
  -6  -7  11      205.51      237.73     11.89 o 
  -5  -7  11      116.95      134.36     10.55 o 
  -4  -7  11      435.17      448.04     17.26 o 
  -3  -7  11       73.32       89.86      8.68 o 
  -2  -7  11      133.46      110.86      9.88 o 
  -1  -7  11       16.73       24.83      7.07 o 
   0  -7  11      237.53      268.08     12.43 o 
   1  -7  11       24.35       21.89      7.61 o 
   2  -7  11       94.49       85.73      8.55 o 
   3  -7  11      213.90      189.21     10.69 o 
   4  -7  11      844.15      910.87     26.68 o 
   5  -7  11      233.92      265.80     12.56 o 
   6  -7  11      210.57      217.27     10.82 o 
   7  -7  11      151.70      131.98      9.88 o 
   8  -7  11        8.15       32.30      6.41 o 
   9  -7  11       31.79       37.65      7.48 o 
  10  -7  11      113.60      153.46      8.55 o 
  11  -7  11       39.90       52.47      6.01 o 
  -8  -6  11       16.18        5.74      8.68 o 
  -7  -6  11       27.91       20.96      6.67 o 
  -6  -6  11      108.30      138.23     10.82 o 
  -5  -6  11      172.70      144.15     11.22 o 
  -4  -6  11      162.58      214.41     12.82 o 
  -3  -6  11       63.95       87.99     10.01 o 
  -2  -6  11     1265.29     1250.68     36.55 o 
  -1  -6  11      374.54      380.35     14.85 o 
   0  -6  11      508.11      505.90     15.12 o 
   1  -6  11      121.90      144.91     10.42 o 
   2  -6  11        1.04       -7.07     11.21 o 
   3  -6  11      385.64      355.91     13.24 o 
   4  -6  11      819.57      853.02     25.07 o 
   5  -6  11        0.82        7.21     10.14 o 
   6  -6  11       96.23      111.91      9.61 o 
   7  -6  11      467.23      478.61     15.65 o 
   8  -6  11        4.42        8.94     11.21 o 
   9  -6  11       11.79        9.74      9.74 o 
  10  -6  11        0.04       -4.40     10.68 o 
  11  -6  11        0.93       -8.54      8.54 o 
  -8  -5  11       43.41       54.34      6.54 o 
  -7  -5  11        4.92        5.47     11.88 o 
  -6  -5  11      159.35      137.73     11.49 o 
  -5  -5  11      134.66      158.01     11.62 o 
  -4  -5  11      127.30      117.40     11.75 o 
  -3  -5  11      409.33      412.52     16.32 o 
  -2  -5  11      604.04      666.97     20.22 o 
  -1  -5  11       21.47       23.09      7.74 o 
   0  -5  11       85.18      106.03      8.15 o 
   1  -5  11      125.52      150.53      8.82 o 
   2  -5  11      207.70      219.15     10.56 o 
   3  -5  11      231.35      241.22     10.02 o 
   4  -5  11      534.09      526.21     16.06 o 
   5  -5  11       24.46       28.57      6.94 o 
   6  -5  11      740.56      765.27     23.85 o 
   7  -5  11       98.70      101.09      8.95 o 
   8  -5  11      239.67      271.43     12.56 o 
   9  -5  11        3.57       14.68      6.81 o 
  10  -5  11       41.62       34.98      7.74 o 
  11  -5  11        0.41       -8.54      8.54 o 
  12  -5  11       17.86       25.10      4.94 o 
  -8  -4  11        0.19       -3.60      9.34 o 
  -7  -4  11      133.21      135.58     10.69 o 
  -6  -4  11        0.29        0.00     11.88 o 
  -5  -4  11      247.44      228.94     13.23 o 
  -4  -4  11      585.10      633.27     19.81 o 
  -3  -4  11      532.23      646.63     18.61 o 
  -2  -4  11      375.86      370.74     13.91 o 
  -1  -4  11      252.56      215.86     10.56 o 
   0  -4  11       56.76       46.60      6.81 o 
   1  -4  11        1.22        8.28      5.47 o 
   2  -4  11     2050.96     2017.88     43.07 o 
   3  -4  11       77.86       61.16      6.94 o 
   4  -4  11     4034.83     4174.73     63.72 o 
   5  -4  11     2211.15     2410.79     50.39 o 
   6  -4  11       81.82       82.92      8.95 o 
   7  -4  11       90.06       91.07      8.68 o 
   8  -4  11        6.93       12.55      5.74 o 
   9  -4  11       89.65      104.96     10.55 o 
  10  -4  11      135.48      119.28      9.35 o 
  11  -4  11       13.00       19.62      6.01 o 
  12  -4  11        3.12       -7.61      7.61 o 
  -9  -3  11      107.57       90.56      6.41 o 
  -8  -3  11       21.73       24.30      6.81 o 
  -7  -3  11        3.86       -8.14     11.08 o 
  -6  -3  11       29.97       39.78      7.21 o 
  -5  -3  11        1.60       -5.34     13.21 o 
  -4  -3  11      293.18      240.62     13.23 o 
  -3  -3  11      305.28      336.37     14.71 o 
  -2  -3  11       62.91       59.42      8.95 o 
  -1  -3  11      657.48      710.67     20.50 o 
   0  -3  11       20.83       28.70      5.61 o 
   1  -3  11       69.28       64.49      6.68 o 
   2  -3  11      459.83      463.71     14.19 o 
   3  -3  11      143.35      180.34      8.95 o 
   4  -3  11       26.73       28.30      6.67 o 
   5  -3  11      601.99      681.78     20.62 o 
   6  -3  11     1193.36     1194.80     35.87 o 
   7  -3  11        0.14       -2.14      7.34 o 
   8  -3  11       73.05       63.69      8.01 o 
   9  -3  11      228.76      262.46     13.23 o 
  10  -3  11       11.92       16.42      7.61 o 
  11  -3  11        8.44        5.47      9.21 o 
  12  -3  11       38.40       42.72      5.21 o 
  -9  -2  11      108.21      110.46      6.28 o 
  -8  -2  11       26.53       28.17      5.47 o 
  -7  -2  11      196.15      214.59     11.36 o 
  -6  -2  11       46.06       45.93      8.41 o 
  -5  -2  11       16.43        6.54     13.21 o 
  -4  -2  11      493.01      487.78     17.26 o 
  -3  -2  11      195.52      219.39     12.29 o 
  -2  -2  11       16.38       22.16      6.67 o 
  -1  -2  11      643.67      732.48     22.10 o 
   0  -2  11      271.75      284.74     10.83 o 
   1  -2  11        7.61        7.34      4.81 o 
   2  -2  11     1985.89     2062.20     40.91 o 
   3  -2  11        7.46        0.80      8.41 o 
   4  -2  11       36.55       45.39      5.61 o 
   5  -2  11        7.27       17.89      6.01 o 
   6  -2  11        7.13       -1.87     10.28 o 
   7  -2  11     1248.86     1286.85     38.30 o 
   8  -2  11      458.98      478.73     16.06 o 
   9  -2  11       96.20       70.11      9.88 o 
  10  -2  11       22.20       18.15      8.01 o 
  11  -2  11       47.59       59.94      6.94 o 
  12  -2  11       34.55       29.37      5.61 o 
  13  -2  11        8.49        8.81      3.74 o 
  -9  -1  11       36.20       27.37      5.34 o 
  -8  -1  11       27.31       20.56      6.27 o 
  -7  -1  11        0.88       -4.14     10.41 o 
  -6  -1  11       55.83       53.27      8.54 o 
  -5  -1  11      345.45      411.84     15.64 o 
  -4  -1  11       26.74        6.67     15.89 o 
  -3  -1  11     1087.11     1212.10     36.38 o 
  -2  -1  11      324.52      369.05     13.37 o 
  -1  -1  11      408.99      454.06     14.18 o 
   0  -1  11       24.49       16.02      5.87 o 
   1  -1  11      129.52       95.77      6.41 o 
   2  -1  11       77.61       59.16      6.68 o 
   3  -1  11      427.06      406.25     12.44 o 
   4  -1  11      345.19      323.39      9.90 o 
   5  -1  11      160.05      178.75      8.15 o 
   6  -1  11      406.73      345.67     11.77 o 
   7  -1  11      713.44      765.88     23.58 o 
   8  -1  11       49.90       90.12      9.21 o 
   9  -1  11      549.26      594.20     18.74 o 
  10  -1  11        3.49       10.41     11.61 o 
  11  -1  11        8.34       10.14      6.14 o 
  12  -1  11       15.82       10.28      5.21 o 
  13  -1  11       31.29       33.38      4.54 o 
  -9   0  11       27.61       17.89      4.81 o 
  -8   0  11      240.26      244.73     11.09 o 
  -7   0  11       72.86       86.39      9.21 o 
  -6   0  11        0.26      -12.01     13.21 o 
  -5   0  11       34.38       34.84      9.08 o 
  -4   0  11        9.62        6.54      7.88 o 
  -3   0  11       64.71       83.58     10.15 o 
  -2   0  11       50.53       80.37      8.01 o 
  -1   0  11        4.44        7.21      6.14 o 
   0   0  11      282.75      294.39     10.56 o 
   1   0  11     1518.10     1544.38     36.63 o 
   2   0  11     2321.41     2624.90     46.28 o 
   3   0  11        6.50       -8.68      8.68 o 
   4   0  11      251.64      283.78      9.49 o 
   5   0  11        3.94       -4.00      8.01 o 
   6   0  11      643.53      676.19     20.76 o 
   7   0  11        7.28       -8.28     11.35 o 
   8   0  11      296.24      319.50     14.04 o 
   9   0  11      127.27      126.35     11.35 o 
  10   0  11        0.34        4.67     12.95 o 
  11   0  11        0.45       10.28      6.14 o 
  12   0  11       22.00       26.96      5.21 o 
  13   0  11        1.00        1.47      6.54 o 
  -9   1  11        7.69       -4.81      8.01 o 
  -8   1  11      136.05      118.35      8.55 o 
  -7   1  11      375.08      384.38     14.18 o 
  -6   1  11       31.99       28.57      8.28 o 
  -5   1  11       36.34       22.96     10.28 o 
  -4   1  11       15.28       10.28     14.15 o 
  -3   1  11       48.49       58.08      8.81 o 
  -2   1  11       53.64       77.30      9.48 o 
  -1   1  11       19.10       22.43      5.87 o 
   0   1  11     1963.64     2038.95     45.90 o 
   1   1  11     1089.55     1156.28     33.32 o 
   2   1  11       35.62       58.34      5.47 o 
   3   1  11     1205.24     1184.90     30.52 o 
   4   1  11       52.48       46.20      5.87 o 
   5   1  11      301.94      259.25      9.49 o 
   6   1  11        0.58        9.08     10.01 o 
   7   1  11       14.97       25.23      7.34 o 
   8   1  11      134.02      160.68     10.95 o 
   9   1  11      460.44      501.74     17.93 o 
  10   1  11      126.07      157.07     10.95 o 
  11   1  11       46.30       51.67      7.21 o 
  12   1  11       38.36       36.58      6.14 o 
  13   1  11        5.35        5.61      6.54 o 
  -9   2  11       15.29       10.14      4.54 o 
  -8   2  11       32.57       33.37      5.34 o 
  -7   2  11        7.24       -2.94     11.75 o 
  -6   2  11        7.40        8.14     11.61 o 
  -5   2  11     1017.43     1113.09     35.29 o 
  -4   2  11        9.97       15.22      8.94 o 
  -3   2  11     2691.60     2879.11     62.16 o 
  -2   2  11     1337.72     1568.56     45.18 o 
  -1   2  11     1931.70     1956.85     46.42 o 
   0   2  11     1500.21     1597.43     40.53 o 
   1   2  11     1042.47      996.24     28.07 o 
   2   2  11     2187.07     2386.27     45.97 o 
   3   2  11        6.48       27.50      5.47 o 
   4   2  11     1246.88     1452.84     34.96 o 
   5   2  11      174.07      154.85      7.88 o 
   6   2  11      704.06      774.90     24.12 o 
   7   2  11        1.06       -7.87     12.28 o 
   8   2  11      288.66      339.94     15.37 o 
   9   2  11        6.22       11.48     11.48 o 
  10   2  11        4.80        9.74     13.48 o 
  11   2  11      274.07      289.53     12.97 o 
  12   2  11       21.17        6.94      6.14 o 
  13   2  11       50.94       43.93      4.94 o 
  -9   3  11       20.01       21.36      4.27 o 
  -8   3  11       77.39       66.63      6.54 o 
  -7   3  11        0.16        2.80     10.41 o 
  -6   3  11       19.76       23.49      7.88 o 
  -5   3  11       37.89       44.05      8.54 o 
  -4   3  11     1080.99     1169.89     36.92 o 
  -3   3  11      412.96      550.87     18.86 o 
  -2   3  11      405.88      416.57     14.18 o 
  -1   3  11      304.12      308.19     12.84 o 
   0   3  11      495.41      437.44     14.19 o 
   1   3  11        0.17        4.80     12.55 o 
   2   3  11      348.08      482.83     14.31 o 
   3   3  11      259.36      280.32     11.23 o 
   4   3  11        0.55       -2.40      8.81 o 
   5   3  11       81.00       81.19      6.28 o 
   6   3  11      152.00      117.42      8.82 o 
   7   3  11       16.30       17.35      8.68 o 
   8   3  11       99.95      123.53     10.68 o 
   9   3  11      122.19      155.86     12.15 o 
  10   3  11      405.68      430.71     15.65 o 
  11   3  11        3.62        9.74      6.81 o 
  12   3  11      157.17      165.39      8.28 o 
  13   3  11       15.16        8.68      4.27 o 
  -9   4  11        0.56        0.80      6.54 o 
  -8   4  11        2.81       -5.34      8.81 o 
  -7   4  11       56.74       59.55      7.21 o 
  -6   4  11       83.47       68.90      8.55 o 
  -5   4  11      879.58      969.08     28.70 o 
  -4   4  11       59.77       89.72     10.01 o 
  -3   4  11      814.87      876.06     26.54 o 
  -2   4  11       48.18       46.59      7.74 o 
  -1   4  11       49.02       57.68      7.61 o 
   0   4  11       21.95       42.85      7.48 o 
   1   4  11     1524.83     1532.20     42.68 o 
   2   4  11      168.61      122.65      8.28 o 
   3   4  11      172.94      172.22     10.42 o 
   4   4  11      441.89      464.86     13.92 o 
   5   4  11        7.55       -1.74      8.54 o 
   6   4  11      382.16      408.35     15.52 o 
   7   4  11      110.35      120.33     11.08 o 
   8   4  11      148.39      170.58     12.82 o 
   9   4  11       35.54       46.06      9.21 o 
  10   4  11      148.22      119.69     10.55 o 
  11   4  11      243.01      237.50     11.76 o 
  12   4  11        4.42       -1.47      8.41 o 
  13   4  11       50.36       49.80      5.07 o 
  -8   5  11       14.38       17.75      4.94 o 
  -7   5  11       30.03       28.57      6.67 o 
  -6   5  11       72.18       76.24      9.21 o 
  -5   5  11       52.31       52.07      8.14 o 
  -4   5  11       57.71       80.91      9.75 o 
  -3   5  11       22.09       16.29      8.68 o 
  -2   5  11      398.01      453.58     15.92 o 
  -1   5  11      284.92      258.81     12.17 o 
   0   5  11      607.88      755.76     22.77 o 
   1   5  11      183.51      257.87     12.16 o 
   2   5  11        8.18        4.67     12.68 o 
   3   5  11     1576.94     1754.08     48.21 o 
   4   5  11      777.45      885.58     25.47 o 
   5   5  11        0.01        7.74      9.74 o 
   6   5  11      280.04      216.02     11.63 o 
   7   5  11        5.09      -12.41     13.61 o 
   8   5  11        6.38       19.35      7.74 o 
   9   5  11      126.94      142.11     10.42 o 
  10   5  11       78.58       86.26      9.48 o 
  11   5  11       46.23       46.59      7.48 o 
  12   5  11      193.78      184.14      8.15 o 
  -8   6  11       80.83       82.00      6.54 o 
  -7   6  11       10.67       18.29      6.14 o 
  -6   6  11        1.83        1.87      9.61 o 
  -5   6  11        6.06        7.88     11.21 o 
  -4   6  11       42.80       45.92      9.61 o 
  -3   6  11      603.83      634.42     19.95 o 
  -2   6  11        5.13       -4.54     13.48 o 
  -1   6  11     1101.83     1064.25     32.76 o 
   0   6  11      122.49      145.58     10.42 o 
   1   6  11      252.49      332.55     12.83 o 
   2   6  11        2.62       -2.27     12.68 o 
   3   6  11        7.28        3.47      8.14 o 
   4   6  11       21.98       24.56      6.41 o 
   5   6  11      113.09      113.12      8.55 o 
   6   6  11       91.62       98.55      8.28 o 
   7   6  11       73.85       67.16      8.41 o 
   8   6  11       49.64       58.48      8.01 o 
   9   6  11        7.78       12.95      7.07 o 
  10   6  11      411.50      366.66     14.18 o 
  11   6  11      354.13      313.90     12.57 o 
  12   6  11       40.02       39.52      5.07 o 
  -8   7  11        0.22        2.80      3.74 o 
  -7   7  11        3.37       -4.81      9.61 o 
  -6   7  11      273.39      280.05     12.43 o 
  -5   7  11       31.75       32.71      7.34 o 
  -4   7  11       81.34       99.88      9.35 o 
  -3   7  11      368.28      405.21     14.84 o 
  -2   7  11      180.99      211.89     11.49 o 
  -1   7  11      156.83      148.41     11.76 o 
   0   7  11      107.93       96.29     10.82 o 
   1   7  11       74.19       93.87      9.35 o 
   2   7  11      116.65      164.28     10.68 o 
   3   7  11      357.75      335.40     13.64 o 
   4   7  11      390.68      398.99     15.65 o 
   5   7  11      162.19      169.39      9.62 o 
   6   7  11       15.45        8.41      6.54 o 
   7   7  11      401.33      371.30     13.64 o 
   8   7  11        6.84        9.61      9.61 o 
   9   7  11      157.34      129.58     10.02 o 
  10   7  11       41.62       35.24      7.08 o 
  11   7  11       22.90       38.98      5.87 o 
  12   7  11        3.37        7.47      4.00 o 
  -7   8  11       19.30        8.94      5.34 o 
  -6   8  11       18.36       23.89      6.41 o 
  -5   8  11        0.88       -5.87     11.75 o 
  -4   8  11      457.19      443.94     15.65 o 
  -3   8  11       11.11       -7.88     13.35 o 
  -2   8  11      127.68      119.40     10.55 o 
  -1   8  11        4.34       13.61      8.68 o 
   0   8  11       12.84       24.69      8.68 o 
   1   8  11      335.14      347.65     14.71 o 
   2   8  11     1620.11     1794.01     49.41 o 
   3   8  11       29.98       24.83      7.88 o 
   4   8  11       83.76      110.03      9.48 o 
   5   8  11      128.53      135.03      9.88 o 
   6   8  11       86.41       93.87      7.74 o 
   7   8  11      203.88      169.16      9.75 o 
   8   8  11       42.36       33.64      6.94 o 
   9   8  11       31.38       27.90      5.74 o 
  10   8  11       56.93       47.80      7.34 o 
  11   8  11       17.29       30.17      5.21 o 
  12   8  11       17.20       18.29      4.41 o 
  -7   9  11        4.95       -0.93      6.81 o 
  -6   9  11      386.98      379.14     11.77 o 
  -5   9  11       27.02       10.55      7.88 o 
  -4   9  11      346.49      314.25     13.51 o 
  -3   9  11      104.45      111.78      9.35 o 
  -2   9  11       29.49       34.71      8.14 o 
  -1   9  11       65.31       81.71      9.88 o 
   0   9  11     1021.60     1051.94     33.41 o 
   1   9  11      745.42      858.40     27.47 o 
   2   9  11       58.84       62.22      9.75 o 
   3   9  11     1714.47     1710.36     47.41 o 
   4   9  11       34.64       28.57      7.34 o 
   5   9  11      285.29      348.89     13.10 o 
   6   9  11       85.37       87.06      7.88 o 
   7   9  11       53.06       44.46      7.61 o 
   8   9  11        1.30       -8.14      8.14 o 
   9   9  11        1.25       -1.74      7.87 o 
  10   9  11       16.22       13.75      5.74 o 
  11   9  11       63.67       72.64      6.28 o 
  -6  10  11        8.35        6.81      4.54 o 
  -5  10  11       60.08       44.19      6.81 o 
  -4  10  11       45.22       42.99      7.48 o 
  -3  10  11      166.72      193.71     10.82 o 
  -2  10  11      160.45      148.95     11.09 o 
  -1  10  11      661.39      729.03     21.70 o 
   0  10  11      238.52      238.01     13.36 o 
   1  10  11      349.75      361.57     16.31 o 
   2  10  11      323.90      329.57     14.71 o 
   3  10  11        3.49      -12.55     12.55 o 
   4  10  11        9.76       20.96      7.34 o 
   5  10  11      222.07      188.15     11.22 o 
   6  10  11       18.43       15.22      6.67 o 
   7  10  11       85.40       86.13      8.28 o 
   8  10  11       46.22       52.20      6.68 o 
   9  10  11       89.69       82.53      6.94 o 
  10  10  11       95.92      106.44      7.48 o 
  11  10  11        2.83       -6.01      7.07 o 
  -6  11  11        0.15        4.80      6.14 o 
  -5  11  11       31.11       25.50      5.61 o 
  -4  11  11       63.21       55.01      8.01 o 
  -3  11  11      447.76      434.60     14.58 o 
  -2  11  11        0.73       -3.07     13.35 o 
  -1  11  11       30.43       21.63      8.01 o 
   0  11  11      385.21      425.31     16.32 o 
   1  11  11       42.58       82.24      9.61 o 
   2  11  11        5.27        7.07      7.07 o 
   3  11  11       10.59      -13.21     13.21 o 
   4  11  11       79.13       69.03      8.28 o 
   5  11  11       30.81       24.43      6.81 o 
   6  11  11       91.70       96.95      8.15 o 
   7  11  11      219.59      187.76      9.22 o 
   8  11  11       19.15       17.22      5.21 o 
   9  11  11      225.68      214.78      9.36 o 
  10  11  11       81.43       79.33      6.14 o 
  -5  12  11       45.26       36.85      4.67 o 
  -4  12  11       52.14       46.60      5.74 o 
  -3  12  11      113.39      119.67      8.82 o 
  -2  12  11       22.06       23.76      7.61 o 
  -1  12  11      413.70      462.46     15.12 o 
   0  12  11        6.61        6.27     11.61 o 
   1  12  11      143.86      131.17      9.88 o 
   2  12  11        5.85       16.42      7.61 o 
   3  12  11      550.20      512.18     15.53 o 
   4  12  11      321.79      282.38     12.70 o 
   5  12  11       94.97       77.05      8.01 o 
   6  12  11       15.92       19.22      6.67 o 
   7  12  11       44.27       52.60      6.68 o 
   8  12  11       38.56       36.31      5.87 o 
   9  12  11       10.34       13.75      4.40 o 
  -4  13  11        7.33        8.54      3.74 o 
  -3  13  11       34.66       26.97      5.61 o 
  -2  13  11       27.82       34.04      6.14 o 
  -1  13  11       62.13       70.37      7.61 o 
   0  13  11        2.06        7.21      9.08 o 
   1  13  11       50.92       55.67      7.74 o 
   2  13  11        0.12       -7.87     10.81 o 
   3  13  11       79.00       95.61      8.41 o 
   4  13  11      155.92      157.50      9.62 o 
   5  13  11       88.10       86.53      7.21 o 
   6  13  11       12.41       18.02      5.07 o 
   7  13  11      213.27      173.34      8.15 o 
   8  13  11        6.69       -1.07      7.07 o 
  -2  14  11       50.88       53.14      5.74 o 
  -1  14  11        3.96       -6.27      9.08 o 
   0  14  11       84.22      100.82      7.48 o 
   1  14  11        8.55       11.75      6.27 o 
   2  14  11        7.71        4.94      8.28 o 
   3  14  11       22.69       21.63      5.61 o 
   4  14  11       45.99       41.25      5.87 o 
   5  14  11       33.25       40.58      5.34 o 
   6  14  11       40.93       39.79      4.67 o 
   7  14  11       33.51       31.91      4.41 o 
   0  15  11        2.13       -4.54      7.47 o 
   1  15  11       61.11       62.76      6.41 o 
   2  15  11        9.26        8.68      4.94 o 
   3  15  11        6.57        1.20      8.14 o 
   4  15  11       40.19       41.65      4.67 o 
   5  15  11       28.38       15.62      4.67 o 
   1 -13  12       66.86       94.94      6.94 o 
   2 -13  12       41.83       55.67      5.74 o 
   3 -13  12       88.28       92.55      6.81 o 
  -2 -12  12       24.27       27.37      5.87 o 
  -1 -12  12       29.51       20.43      5.87 o 
   0 -12  12       15.83       27.23      5.47 o 
   1 -12  12       28.53       30.44      6.41 o 
   2 -12  12       13.76       19.36      4.81 o 
   3 -12  12      117.65      132.10      8.01 o 
   4 -12  12       45.26       60.35      6.81 o 
   5 -12  12        7.74       18.95      5.61 o 
   6 -12  12        2.52       11.21      4.94 o 
  -3 -11  12        7.78       20.29      5.87 o 
  -2 -11  12       44.22       48.46      7.34 o 
  -1 -11  12       14.60        3.60      9.88 o 
   0 -11  12       27.87       12.15      7.48 o 
   1 -11  12       63.26       68.10      6.68 o 
   2 -11  12       98.77       81.20      8.55 o 
   3 -11  12        0.15       -9.34      9.34 o 
   4 -11  12       22.73       21.09      6.41 o 
   5 -11  12        7.72        8.68      5.21 o 
   6 -11  12       29.98       15.89      6.27 o 
   7 -11  12        3.16        2.14      8.28 o 
  -4 -10  12       20.64       35.91      6.81 o 
  -3 -10  12      420.38      445.32     14.05 o 
  -2 -10  12       21.09       26.03      6.67 o 
  -1 -10  12      309.41      262.19     12.30 o 
   0 -10  12      109.27      110.05      9.48 o 
   1 -10  12      202.44      164.75     10.56 o 
   2 -10  12        0.83      -11.61     11.61 o 
   3 -10  12       28.57       21.89      7.34 o 
   4 -10  12       87.58       71.71      8.15 o 
   5 -10  12       70.01       84.79      8.01 o 
   6 -10  12       52.27       60.88      7.48 o 
   7 -10  12       14.24        5.87      5.87 o 
   8 -10  12      125.19      169.92      9.35 o 
  -5  -9  12      130.19      164.44      8.95 o 
  -4  -9  12      142.14      117.15      9.08 o 
  -3  -9  12        2.75       -9.08     11.08 o 
  -2  -9  12       59.72       69.43      7.61 o 
  -1  -9  12      118.95       95.09      8.95 o 
   0  -9  12        3.72       -2.27     11.21 o 
   1  -9  12       11.94        4.40     10.01 o 
   2  -9  12       35.13       26.83      7.88 o 
   3  -9  12       31.56       40.05      7.74 o 
   4  -9  12        0.23        2.14     10.94 o 
   5  -9  12      126.23      113.53      9.75 o 
   6  -9  12       29.73        7.34     12.68 o 
   7  -9  12        3.21       17.62      5.87 o 
   8  -9  12       13.34       22.69      6.14 o 
   9  -9  12       51.85       52.61      6.28 o 
  -6  -8  12       93.45      119.00      8.01 o 
  -5  -8  12        1.55        4.54      9.88 o 
  -4  -8  12       50.44       59.68      7.34 o 
  -3  -8  12       76.21       87.86      8.95 o 
  -2  -8  12      126.83      105.92     10.55 o 
  -1  -8  12      233.65      190.84     11.89 o 
   0  -8  12      209.03      153.40     10.42 o 
   1  -8  12       44.87       19.36      8.01 o 
   2  -8  12      816.26      483.11     17.02 o 
   3  -8  12      677.34      361.26     14.73 o 
   4  -8  12        9.11      -13.48     13.48 o 
   5  -8  12      489.93      385.27     14.59 o 
   6  -8  12        0.12       -1.07     10.14 o 
   7  -8  12      156.03      169.12     10.82 o 
   8  -8  12        0.06       -4.00     10.01 o 
   9  -8  12        6.97       -0.80     11.08 o 
  10  -8  12       40.37       44.06      6.14 o 
  -6  -7  12        8.93        9.48      6.41 o 
  -5  -7  12        3.82        4.00      9.21 o 
  -4  -7  12       34.81       32.17      8.01 o 
  -3  -7  12       64.80       56.48      9.61 o 
  -2  -7  12      113.54      112.99      9.88 o 
  -1  -7  12       44.47       31.51      8.54 o 
   0  -7  12      162.65       88.03      9.35 o 
   1  -7  12     1170.78      620.18     18.40 o 
   2  -7  12      560.53      276.70     13.39 o 
   3  -7  12       61.37       35.65      8.95 o 
   4  -7  12       60.86       33.78      7.88 o 
   5  -7  12        1.78      -10.54     10.54 o 
   6  -7  12      195.07      152.85     10.56 o 
   7  -7  12       10.28        0.00      7.34 o 
   8  -7  12       83.25       66.63      8.01 o 
   9  -7  12       27.01       39.91      6.81 o 
  10  -7  12        0.82        6.81      4.54 o 
  -7  -6  12       91.88      104.84      7.75 o 
  -6  -6  12      164.44      173.28      9.89 o 
  -5  -6  12      216.26      212.34     12.29 o 
  -4  -6  12      631.48      571.46     18.35 o 
  -3  -6  12       80.76       62.36      8.68 o 
  -2  -6  12      116.27      112.05     10.02 o 
  -1  -6  12      373.65      225.08     12.17 o 
   0  -6  12      836.32      485.84     16.22 o 
   1  -6  12       47.90       26.83      7.88 o 
   2  -6  12     2055.99      982.94     30.76 o 
   3  -6  12        3.19        7.47     10.68 o 
   4  -6  12      112.84       36.46      8.28 o 
   5  -6  12      237.85      116.67      9.49 o 
   6  -6  12      250.19      183.50     10.56 o 
   7  -6  12        7.82        6.54     10.81 o 
   8  -6  12      131.25       91.89      9.48 o 
   9  -6  12      116.39      105.11      8.95 o 
  10  -6  12        7.77        6.41      7.21 o 
  11  -6  12       57.19       62.76      6.14 o 
  -7  -5  12      135.09      120.23      8.02 o 
  -6  -5  12      188.62      152.72      9.75 o 
  -5  -5  12       14.39       31.90      8.28 o 
  -4  -5  12       17.35        2.54     14.02 o 
  -3  -5  12      799.48      619.38     19.17 o 
  -2  -5  12        0.80        3.74     12.41 o 
  -1  -5  12     1605.46      766.72     23.96 o 
   0  -5  12       67.85       39.12      6.68 o 
   1  -5  12      106.61       57.96      8.55 o 
   2  -5  12      450.63      124.83      8.83 o 
   3  -5  12     1537.36      368.59     13.73 o 
   4  -5  12       65.91       32.98      6.94 o 
   5  -5  12      240.11       74.17      8.29 o 
   6  -5  12      275.19      137.41      9.49 o 
   7  -5  12       19.59        5.47     12.01 o 
   8  -5  12      470.91      364.09     14.32 o 
   9  -5  12        2.13       12.68      6.41 o 
  10  -5  12       20.54       17.89      6.27 o 
  11  -5  12       11.99       24.56      5.07 o 
  -8  -4  12       58.31       60.89      5.88 o 
  -7  -4  12        9.90       15.88      5.61 o 
  -6  -4  12      245.27      256.08     12.43 o 
  -5  -4  12       17.72       34.44      7.34 o 
  -4  -4  12      144.28      130.50     10.55 o 
  -3  -4  12       78.84       52.88      9.08 o 
  -2  -4  12      166.45      111.15      9.89 o 
  -1  -4  12      575.90      328.68     14.06 o 
   0  -4  12        4.47       10.81     11.88 o 
   1  -4  12      335.45      126.76      9.76 o 
   2  -4  12        3.60        8.41      5.61 o 
   3  -4  12        2.60      -10.28     10.28 o 
   4  -4  12       51.90       13.35      7.61 o 
   5  -4  12     1375.71      557.85     16.00 o 
   6  -4  12      211.18      116.79      9.35 o 
   7  -4  12      203.19      139.36      9.75 o 
   8  -4  12        4.73        6.67     11.21 o 
   9  -4  12       54.58       35.38      7.74 o 
  10  -4  12        0.14        1.87      9.61 o 
  11  -4  12        0.01       -5.34      8.41 o 
  12  -4  12       37.97       34.85      4.94 o 
  -8  -3  12        3.49        0.53      8.01 o 
  -7  -3  12      261.25      247.44     10.96 o 
  -6  -3  12      338.13      298.73     12.84 o 
  -5  -3  12      170.02      151.76     11.36 o 
  -4  -3  12        3.40        4.00     13.35 o 
  -3  -3  12      436.28      333.65     15.65 o 
  -2  -3  12      912.10      559.96     18.37 o 
  -1  -3  12      395.19      212.41     12.57 o 
   0  -3  12     1211.52      430.47     14.91 o 
   1  -3  12       50.71       25.50      6.54 o 
   2  -3  12       50.41        7.08      5.34 o 
   3  -3  12     1327.15      195.89      9.01 o 
   4  -3  12      422.51      100.47      8.29 o 
   5  -3  12      102.10       31.52      7.61 o 
   6  -3  12       50.36        9.21     12.15 o 
   7  -3  12      387.22      268.83     12.84 o 
   8  -3  12        8.13        5.61     11.21 o 
   9  -3  12       99.08       97.89     10.28 o 
  10  -3  12        0.05        3.07     10.28 o 
  11  -3  12        2.65        4.94      7.47 o 
  12  -3  12        2.05        1.20      6.94 o 
  -8  -2  12       59.82       49.40      6.14 o 
  -7  -2  12       53.76       34.71      7.88 o 
  -6  -2  12       11.49       16.42      6.54 o 
  -5  -2  12      313.20      311.78     13.77 o 
  -4  -2  12      834.65      687.73     20.24 o 
  -3  -2  12      113.48       73.59     10.55 o 
  -2  -2  12       19.70       25.50      8.54 o 
  -1  -2  12     3216.85     1551.75     44.68 o 
   0  -2  12       43.99       10.68     11.61 o 
   1  -2  12     1254.32      370.29     12.10 o 
   2  -2  12        6.37       -9.48      9.48 o 
   3  -2  12      409.64      111.04      7.63 o 
   4  -2  12       19.58        8.81      6.27 o 
   5  -2  12      747.78      270.85     11.93 o 
   6  -2  12       99.05       59.69      8.01 o 
   7  -2  12        7.67       -8.41     13.61 o 
   8  -2  12      103.44       85.87      9.08 o 
   9  -2  12      280.72      321.21     14.04 o 
  10  -2  12       31.88       32.44      7.61 o 
  11  -2  12        1.41       -4.40      8.94 o 
  12  -2  12        1.16       -7.47      8.14 o 
  -8  -1  12       38.10       40.59      5.61 o 
  -7  -1  12       25.86       34.17      7.08 o 
  -6  -1  12      595.57      554.10     16.47 o 
  -5  -1  12       16.98       31.24      7.48 o 
  -4  -1  12      553.58      518.98     18.87 o 
  -3  -1  12      908.71      659.45     20.12 o 
  -2  -1  12      137.98      117.28      9.88 o 
  -1  -1  12      134.14       59.04      8.68 o 
   0  -1  12     1575.19      615.04     17.77 o 
   1  -1  12     3217.05     1110.11     30.57 o 
   2  -1  12      121.29       32.86      6.95 o 
   3  -1  12      127.21       34.59      6.54 o 
   4  -1  12      151.86       41.81      7.61 o 
   5  -1  12      326.52      138.79      8.96 o 
   6  -1  12      115.99       64.77      7.75 o 
   7  -1  12       24.98       30.97      7.21 o 
   8  -1  12        4.05       -2.27     12.55 o 
   9  -1  12        1.04        6.01     13.21 o 
  10  -1  12       31.77       21.23      7.88 o 
  11  -1  12        2.01       -6.54     10.41 o 
  12  -1  12       23.27       27.23      5.34 o 
  -8   0  12        2.37       -0.67      5.07 o 
  -7   0  12      120.40      106.18      8.68 o 
  -6   0  12       22.45       38.31      6.54 o 
  -5   0  12        1.83       -6.27     12.41 o 
  -4   0  12     1769.04     1578.05     41.49 o 
  -3   0  12      706.49      545.68     18.89 o 
  -2   0  12     1885.61     1243.81     37.21 o 
  -1   0  12      501.75      350.80     13.12 o 
   0   0  12        6.25       -4.00     12.15 o 
   1   0  12        0.08        3.60     10.81 o 
   2   0  12     3478.06     1656.19     40.01 o 
   3   0  12      172.13      116.37      8.15 o 
   4   0  12     1786.61      898.24     25.07 o 
   5   0  12      240.95      169.07      8.82 o 
   6   0  12     1319.32      973.26     27.56 o 
   7   0  12      488.39      458.87     14.59 o 
   8   0  12       45.91       50.06      9.35 o 
   9   0  12      100.27       80.13     11.08 o 
  10   0  12       91.71      118.85     10.15 o 
  11   0  12        5.31       -5.87     10.68 o 
  12   0  12        3.95        9.61      4.81 o 
  -8   1  12       17.96        9.21      5.61 o 
  -7   1  12       76.59       71.84      7.74 o 
  -6   1  12       43.75       45.26      7.48 o 
  -5   1  12      513.47      479.00     17.26 o 
  -4   1  12        2.40      -16.95     16.95 o 
  -3   1  12     2283.73     2077.41     55.25 o 
  -2   1  12       17.86        5.87     12.95 o 
  -1   1  12       84.50       61.29      7.61 o 
   0   1  12      808.92      514.32     15.82 o 
   1   1  12     1021.87      863.47     26.98 o 
   2   1  12       82.79       68.10      8.01 o 
   3   1  12        0.01       -8.28     10.81 o 
   4   1  12       51.40       19.23      6.68 o 
   5   1  12     1047.64      642.24     19.06 o 
   6   1  12      257.98      183.65     10.29 o 
   7   1  12       13.51       13.75      6.41 o 
   8   1  12      149.33      153.48     10.69 o 
   9   1  12       27.55       28.03      8.94 o 
  10   1  12       15.26       27.90      8.14 o 
  11   1  12       10.55       12.81      6.94 o 
  12   1  12       42.95       44.19      6.27 o 
  -8   2  12      224.58      188.74      8.42 o 
  -7   2  12      180.80      156.99      9.22 o 
  -6   2  12       22.04        9.48     11.61 o 
  -5   2  12      343.38      343.25     14.57 o 
  -4   2  12      445.41      433.47     16.86 o 
  -3   2  12        3.62        4.00      9.21 o 
  -2   2  12     1232.83     1088.45     33.72 o 
  -1   2  12     5143.29     4386.63     74.23 o 
   0   2  12     1750.53     1677.70     44.88 o 
   1   2  12       55.23       55.81      8.28 o 
   2   2  12     4658.79     4552.97     69.45 o 
   3   2  12      153.34      150.95      9.08 o 
   4   2  12      863.74      761.54     23.74 o 
   5   2  12       14.88       17.09      5.21 o 
   6   2  12        0.19        0.00      5.61 o 
   7   2  12        2.92        8.68     10.94 o 
   8   2  12        1.67       10.01     12.55 o 
   9   2  12       98.97      122.72     11.62 o 
  10   2  12       69.34       72.37      9.48 o 
  11   2  12      255.64      295.26     12.56 o 
  12   2  12       98.46       91.35      6.94 o 
  -8   3  12       28.98       23.76      5.07 o 
  -7   3  12        0.11        8.81      8.81 o 
  -6   3  12      453.44      400.87     14.18 o 
  -5   3  12       62.13       59.82      9.35 o 
  -4   3  12      602.86      557.81     19.15 o 
  -3   3  12     1796.41     1839.49     51.61 o 
  -2   3  12        0.16        6.94      8.14 o 
  -1   3  12     1095.23     1240.53     35.04 o 
   0   3  12     2923.91     2865.45     59.00 o 
   1   3  12        0.82       -4.27     12.81 o 
   2   3  12      189.84      193.21     10.56 o 
   3   3  12        0.11        3.87     11.48 o 
   4   3  12      336.64      314.65     11.10 o 
   5   3  12       12.75        7.88      5.21 o 
   6   3  12       91.60       97.35      7.75 o
[truncated: 100,352 more chars]
